# Supplementary material for: Assembly of infectious Kaposi’s sarcoma-associated herpesvirus progeny requires formation of a pORF19 pentamer
Source: PLoS Biol. 2021 Nov 4;19(11):e3001423. doi: 10.1371/journal.pbio.3001423 (PMC8568140; doi:10.1371/journal.pbio.3001423)
Supplement: S1 Data — (XLSX) [file pbio.3001423.s013.xlsx]

## Sheet: Fig_4A_left_panel
32 µM pORF19 KCTD in SEC buffer				127 µM pORF19 KCTD in SEC buffer				254 µM pORF19 KCTD in SEC buffer
s 20, w (S)	c(s) (AU/S)			s 20, w (S)	c(s) (AU/S)			s 20, w (S)	c(s) (AU/S)
0.496909	4.012e-14			0.496909	1.414e-19			0.496909	1.396e-13
0.578037	3.526e-14			0.578037	4.749e-14			0.578037	3.072e-14
0.649024	3.898e-14			0.649024	5.466e-14			0.649024	1.193e-13
0.720011	5.47e-14			0.720011	7.562e-14			0.720011	8.175e-14
0.790998	1.376e-13			0.790998	1.326e-13			0.790998	8.164e-14
0.861985	4.991e-14			0.861985	3.462e-14			0.861985	1.105e-13
0.932972	8.079e-14			0.932972	1.166e-13			0.932972	1.813e-14
1.00396	1.204e-13			1.00396	5.185e-14			1.00396	4.074e-14
1.07495	2.297e-14			1.07495	2.843e-14			1.07495	9.105e-14
1.14593	3.681e-16			1.14593	1.967e-14			1.14593	1.908e-14
1.21692	5.275e-14			1.21692	1.754e-14			1.21692	4.755e-14
1.28791	2.263e-14			1.28791	1.965e-14			1.28791	9.86e-14
1.35889	3.852e-14			1.35889	2.732e-14			1.35889	2.063e-14
1.42988	1.87e-17			1.42988	4.498e-14			1.42988	3.786e-14
1.50087	4.324e-15			1.50087	8.567e-14			1.50087	5.98e-14
1.582	3.39e-14			1.582	1.801e-14			1.582	8.503e-14
1.65298	5.57e-14			1.65298	4.931e-14			1.65298	1.123e-13
1.72397	1.599e-17			1.72397	1.419e-14			1.72397	1.442e-14
1.79496	1.384e-14			1.79496	5.498e-14			1.79496	2.125e-14
1.86594	4.159e-14			1.86594	2.071e-14			1.86594	3.245e-14
1.93693	1.284e-13			1.93693	1.084e-13			1.93693	5.332e-14
2.00792	6.027e-14			2.00792	5.231e-14			2.00792	9.831e-14
2.0789	4.505e-15			2.0789	1.414e-19			2.0789	1.997e-14
2.14989	1.226e-13			2.14989	1.414e-19			2.14989	6.179e-14
2.22088	1.326e-13			2.22088	1.295e-13			2.22088	1.995e-14
2.29187	8.974e-15			2.29187	1.414e-19			2.29187	1.055e-13
2.36285	1.004e-14			2.36285	1.414e-19			2.36285	8.479e-14
2.43384	9.658e-14			2.43384	1.414e-19			2.43384	5.609e-14
2.50483	6.35e-15			2.50483	1.414e-19			2.50483	1.414e-19
2.58595	1.574e-14			2.58595	1.414e-19			2.58595	1.414e-19
2.65694	6.75e-14			2.65694	2.998e-19			2.65694	1.414e-19
2.72793	8.095e-12			2.72793	1.037e-13			2.72793	1.414e-19
2.79892	1.894e-09			2.79892	3.46e-17			2.79892	1.414e-19
2.8699	2.63e-07			2.8699	3.445e-16			2.8699	1.204e-17
2.94089	1.889e-05			2.94089	1.001e-13			2.94089	3.454e-13
3.01188	0.0006808			3.01188	2.562e-14			3.01188	3.463e-09
3.08286	0.01161			3.08286	1.398e-13			3.08286	9.803e-06
3.15385	0.09799			3.15385	1.242e-07			3.15385	0.006056
3.22484	0.41			3.22484	0.002067			3.22484	0.6334
3.29582	0.893			3.29582	0.8115			3.29582	9.538
3.36681	1.101			3.36681	10.34			3.36681	16.34
3.4378	0.8152			3.4378	6.109			3.4378	2.735
3.50879	0.4162			3.50879	0.2704			3.50879	0.03501
3.58991	0.1582			3.58991	0.001266			3.58991	3.261e-05
3.6609	0.04973			3.6609	1.061e-06			3.6609	1.641e-09
3.73189	0.01376			3.73189	2.238e-10			3.73189	4.47e-15
3.80288	0.003846			3.80288	1.885e-14			3.80288	1.414e-19
3.87386	0.001094			3.87386	1.204e-14			3.87386	1.414e-19
3.94485	0.0003409			3.94485	4.751e-14			3.94485	7.561e-14
4.01584	0.0001252			4.01584	4.164e-14			4.01584	3.255e-14
4.08682	5.507e-05			4.08682	8.503e-14			4.08682	1.03e-13
4.15781	2.773e-05			4.15781	1.307e-14			4.15781	8.768e-14
4.2288	1.739e-05			4.2288	1.245e-13			4.2288	7.171e-14
4.29978	1.328e-05			4.29978	1.091e-13			4.29978	1.535e-14
4.37077	1.213e-05			4.37077	8.377e-14			4.37077	8.445e-14
4.44176	1.236e-05			4.44176	1.203e-13			4.44176	4.987e-14
4.51274	1.503e-05			4.51274	1.203e-13			4.51274	3.2e-14
4.59387	2.081e-05			4.59387	7.207e-14			4.59387	2.245e-14
4.66486	2.989e-05			4.66486	6.715e-14			4.66486	1.746e-14
4.73585	4.461e-05			4.73585	1.163e-13			4.73585	1.528e-14
4.80683	7.136e-05			4.80683	7.538e-14			4.80683	1.529e-14
4.87782	0.0001082			4.87782	9.212e-18			4.87782	1.778e-14
4.94881	0.0001746			4.94881	6.857e-14			4.94881	2.481e-14
5.0198	0.0002518			5.0198	1.148e-13			5.0198	4.332e-14
5.09078	0.0003632			5.09078	7.493e-14			5.09078	1.039e-13
5.16177	0.0004973			5.16177	1.382e-17			5.16177	1.883e-14
5.23276	0.0006386			5.23276	6.595e-14			5.23276	4.302e-14
5.30374	0.00079			5.30374	1.231e-13			5.30374	1.328e-13
5.37473	0.0009163			5.37473	3.644e-17			5.37473	3.436e-14
5.44572	0.0009624			5.44572	1.494e-14			5.44572	1.178e-13
5.5167	0.001051			5.5167	7.536e-14			5.5167	3.525e-14
5.59783	0.001043			5.59783	1.081e-16			5.59783	1.388e-13
5.66882	0.001039			5.66882	4.389e-14			5.66882	5.039e-14
5.73981	0.001005			5.73981	9.028e-14			5.73981	1.639e-14
5.81079	0.0009428			5.81079	3.097e-16			5.81079	6.674e-14
5.88178	0.0008969			5.88178	9.765e-18			5.88178	2.503e-14
5.95277	0.00085			5.95277	9.333e-17			5.95277	1.167e-13
6.02375	0.0008187			6.02375	1.362e-13			6.02375	5.177e-14
6.09474	0.0007882			6.09474	3.148e-14			6.09474	2.164e-14
6.16573	0.0007732			6.16573	2.565e-14			6.16573	1.089e-13
6.23672	0.0007727			6.23672	4.202e-14			6.23672	5.286e-14
6.3077	0.0007857			6.3077	2.615e-14			6.3077	2.456e-14
6.37869	0.0008413			6.37869	4.261e-13			6.37869	1.341e-13
6.44968	0.0008735			6.44968	3.06e-11			6.44968	7.139e-14
6.52066	0.0009775			6.52066	1.313e-09			6.52066	3.693e-14
6.60179	0.001091			6.60179	3.768e-08			6.60179	1.847e-14
6.67278	0.00127			6.67278	7.182e-07			6.67278	1.05e-13
6.74377	0.001486			6.74377	8.463e-06			6.74377	5.826e-14
6.81475	0.001798			6.81475	6.142e-05			6.81475	3.15e-14
6.88574	0.0023			6.88574	0.0002913			6.88574	1.654e-14
6.95673	0.002964			6.95673	0.0008449			6.95673	9.551e-14
7.02771	0.003915			7.02771	0.001623			7.02771	5.369e-14
7.0987	0.01092			7.0987	0.004001			7.0987	5.857e-14

## Sheet: Fig_4A_right_panel
32 µM pORF19 KCTD in LiAc buffer				63 µM pORF19 KCTD in LiAc buffer				127 µM pORF19 KCTD in LiAc buffer				254 µM pORF19 KCTD in LiAc buffer
s 20, w (S)	c(s) (AU/S)			s 20, w (S)	c(s) (AU/S)			s 20, w (S)	c(s) (AU/S)			s 20, w (S)	c(s) (AU/S)
0.51	2.57e-14			0.51	6.68e-14			0.51	4.79e-14			0.51	6.51e-14
0.61	4.48e-15			0.61	1.38e-13			0.61	5.8e-14			0.61	1.94e-14
0.72	4.35e-14			0.72	7.74e-14			0.72	2.52e-14			0.72	1.5e-14
0.82	1.01e-13			0.82	1.41e-19			0.82	1.66e-14			0.82	2.9e-14
0.92	9.35e-14			0.92	5.71e-14			0.92	2.28e-14			0.92	1.14e-13
1.02	7.23e-14			1.02	4.32e-14			1.02	6.19e-14			1.02	9.16e-14
1.13	3.19e-15			1.13	7.59e-14			1.13	2.47e-14			1.13	1.29e-13
1.23	5.48e-14			1.23	1.41e-19			1.23	1.67e-14			1.23	3.34e-14
1.33	7.19e-14			1.33	3.27e-14			1.33	1.98e-14			1.33	1.27e-13
1.43	8.55e-14			1.43	3.96e-15			1.43	3.78e-14			1.43	8.47e-14
1.54	1.83e-15			1.54	1.41e-19			1.54	9.96e-14			1.54	6.97e-14
1.64	3.06e-14			1.64	2.39e-16			1.64	3.56e-14			1.64	7.06e-14
1.74	3.86e-15			1.74	5.78e-15			1.74	1.74e-14			1.74	7.06e-14
1.84	8.33e-15			1.84	4.45e-14			1.84	1.19e-13			1.84	1.43e-14
1.95	5.79e-16			1.95	1.57e-15			1.95	1.09e-13			1.95	6.58e-14
2.05	9.24e-14			2.05	1.01e-13			2.05	9.59e-14			2.05	1.78e-14
2.15	1.32e-13			2.15	5.28e-14			2.15	1.39e-13			2.15	7.62e-14
2.25	1.41e-13			2.25	5.27e-14			2.25	3.5e-14			2.25	4.73e-14
2.36	9.38e-14			2.36	1.08e-13			2.36	1.21e-13			2.36	9.3e-16
2.46	1.22e-13			2.46	1.67e-14			2.46	6.9e-14			2.46	1.41e-19
2.56	1.12e-15			2.56	5.3e-15			2.56	1.27e-15			2.56	1.41e-19
2.66	5.55e-15			2.66	4.96e-14			2.66	1.41e-19			2.66	1.41e-19
2.77	1.69e-14			2.77	1.93e-15			2.77	1.41e-19			2.77	4.59e-19
2.87	2.08e-10			2.87	1.2e-13			2.87	4.88e-14			2.87	2.39e-13
2.97	5.37e-07			2.97	6.27e-14			2.97	8.25e-14			2.97	9.4e-09
3.07	0.000243			3.07	9.96e-14			3.07	4.24e-16			3.07	3.06e-05
3.18	0.0198			3.18	1.12e-09			3.18	1.02e-16			3.18	0.00952
3.28	0.318			3.28	5.63e-05			3.28	4.68e-14			3.28	0.366
3.38	1.22			3.38	0.0618			3.38	1.26e-07			3.38	2.51
3.48	1.41			3.48	2.17			3.48	0.00338			3.48	3.76
3.59	0.631			3.59	4.07			3.59	1.12			3.59	2.07
3.69	0.149			3.69	0.763			3.69	7.31			3.69	0.524
3.79	0.0246			3.79	0.0234			3.79	1.65			3.79	0.1
3.89	0.00362			3.89	0.000288			3.89	0.0225			3.89	0.0192
3.99	0.000598			3.99	2.31e-06			3.99	4.16e-05			3.99	0.00459
4.1	0.00013			4.1	2.41e-08			4.1	1.93e-08			4.1	0.00158
4.2	4.32e-05			4.2	4.63e-10			4.2	4.3e-12			4.2	0.00092
4.3	2.24e-05			4.3	2.4e-11			4.3	4.31e-14			4.3	0.000867
4.4	1.85e-05			4.4	2.2e-13			4.4	8.59e-15			4.4	0.00125
4.51	2.29e-05			4.51	2.46e-12			4.51	1.06e-14			4.51	0.00251
4.61	3.84e-05			4.61	4.96e-12			4.61	1.39e-13			4.61	0.00718
4.71	8.42e-05			4.71	2.9e-11			4.71	1.36e-13			4.71	0.0213
4.81	0.000213			4.81	3.68e-10			4.81	8.22e-14			4.81	0.0717
4.92	0.000577			4.92	9.35e-09			4.92	4.67e-14			4.92	0.189
5.02	0.00145			5.02	3.46e-07			5.02	6.61e-14			5.02	0.371
5.12	0.00333			5.12	1.21e-05			5.12	1.26e-13			5.12	0.524
5.22	0.00659			5.22	0.000329			5.22	5.61e-15			5.22	0.484
5.33	0.0105			5.33	0.00527			5.33	4.57e-14			5.33	0.302
5.43	0.0142			5.43	0.0471			5.43	7.44e-14			5.43	0.155
5.53	0.0158			5.53	0.198			5.53	1.16e-13			5.53	0.0655
5.63	0.0141			5.63	0.337			5.63	2.22e-14			5.63	0.0268
5.74	0.0111			5.74	0.246			5.74	1.19e-14			5.74	0.0122
5.84	0.00776			5.84	0.0733			5.84	1.09e-10			5.84	0.0055
5.94	0.00477			5.94	0.00942			5.94	3.86e-08			5.94	0.00381
6.04	0.00272			6.04	0.000527			6.04	9.29e-06			6.04	0.00266
6.15	0.00139			6.15	1.41e-05			6.15	0.000719			6.15	0.00299
6.25	0.000685			6.25	1.7e-07			6.25	0.0282			6.25	0.00484
6.35	0.000318			6.35	1.29e-09			6.35	0.402			6.35	0.011
6.45	0.000137			6.45	5.63e-12			6.45	2.01			6.45	0.0354
6.56	5.55e-05			6.56	5.76e-14			6.56	2.93			6.56	0.141
6.66	2.07e-05			6.66	1.47e-15			6.66	1.13			6.66	0.532
6.76	6.73e-06			6.76	8.66e-15			6.76	0.103			6.76	1.84
6.86	1.93e-06			6.86	1.14e-13			6.86	0.00228			6.86	4.27
6.97	4.81e-07			6.97	1.57e-15			6.97	1.13e-05			6.97	5.62
7.07	9.73e-08			7.07	3.1e-14			7.07	1.12e-08			7.07	3.29
7.17	1.58e-08			7.17	7.55e-16			7.17	2.12e-12			7.17	0.663
7.27	2.04e-09			7.27	5.2e-14			7.27	6.93e-16			7.27	0.0382
7.38	1.99e-10			7.38	8.92e-16			7.38	2.45e-14			7.38	0.00043
7.48	1.53e-11			7.48	3.86e-14			7.48	9.24e-14			7.48	8.72e-07
7.58	8.74e-13			7.58	7.36e-14			7.58	6.22e-17			7.58	2.57e-10
7.68	3.67e-14			7.68	3.26e-14			7.68	1.41e-18			7.68	9.6e-15
7.78	7.5e-14			7.78	1.86e-15			7.78	1.53e-19			7.78	3.67e-18
7.89	8.51e-14			7.89	6.4e-16			7.89	1.41e-19			7.89	1.41e-19
7.99	5.8e-14			7.99	8.8e-17			7.99	1.41e-19			7.99	1.41e-19
8.09	6.24e-14			8.09	5.99e-14			8.09	1.41e-19			8.09	1.41e-19
8.19	9.19e-14			8.19	7.29e-18			8.19	2.52e-14			8.19	1.41e-19
8.3	3.91e-16			8.3	1.46e-14			8.3	1.41e-19			8.3	1.55e-14
8.4	1.52e-14			8.4	9.11e-14			8.4	1.41e-19			8.4	3.08e-14
8.5	1.75e-16			8.5	1.41e-19			8.5	1.41e-19			8.5	1.35e-13
8.6	7.3e-15			8.6	6.42e-14			8.6	2.25e-14			8.6	4.57e-14
8.71	1.49e-14			8.71	1.41e-19			8.71	1.85e-14			8.71	2.06e-14
8.81	5.02e-14			8.81	5.14e-14			8.81	1.66e-14			8.81	8.54e-14
8.91	4.26e-16			8.91	1.41e-19			8.91	1.7e-14			8.91	8.08e-14
9.01	5.83e-15			9.01	4.83e-14			9.01	1.99e-14			9.01	6.84e-14
9.12	1.66e-14			9.12	1.19e-15			9.12	2.74e-14			9.12	9.08e-14
9.22	1.37e-13			9.22	4.68e-14			9.22	4.62e-14			9.22	9.48e-14
9.32	2.59e-14			9.32	1.71e-15			9.32	1.04e-13			9.32	1.3e-13
9.42	3.41e-16			9.42	4.13e-14			9.42	1.67e-14			9.42	1.5e-14
9.53	9.33e-14			9.53	1.41e-19			9.53	3.26e-14			9.53	1.96e-14
9.63	1.13e-15			9.63	3.64e-14			9.63	6.28e-14			9.63	2.92e-14
9.73	1.19e-13			9.73	1.41e-19			9.73	1.29e-13			9.73	5.05e-14
9.83	6.77e-15			9.83	1.41e-19			9.83	2.51e-14			9.83	1.06e-13
9.94	9.05e-14			9.94	1.41e-19			9.94	4.99e-14			9.94	1.54e-14
10.04	1.38e-13			10.04	1.41e-19			10.04	1.13e-13			10.04	2.23e-14
10.14	2.03e-13			10.14	2.83e-19			10.14	3.34e-14			10.14	5.61e-14

## Sheet: Fig_4D
pORF19 KCTD VL (127 µM in LiAc buffer)				pORF19 KCTD CC ox (11 µM in LiAc buffer)				pORF19 KCTD loop (127 µM in LiAc buffer)				pORF19 KCTD DQ (127 µM in LiAc buffer)
s 20, w (S)	normalized c(s)			s 20, w (S)	normalized c(s)			s 20, w (S)	normalized c(s)			s 20, w (S)	normalized c(s)
0.446886	9.0475e-14			0.433376	0.0044003			0.447018	4.01312e-18			0.447018	5.82668e-16
0.514596	9.21071e-14			0.54172	0.000897632			0.514748	1.88816e-19			0.514748	4.14646e-16
0.568764	6.89851e-14			0.650064	0.000228077			0.568932	1.88816e-19			0.568932	3.43824e-14
0.636474	3.28441e-14			0.758408	7.42743e-05			0.636662	1.88816e-19			0.636662	4.75542e-17
0.704184	5.73969e-14			0.866752	3.12677e-05			0.704392	1.9396e-15			0.704392	1.14101e-17
0.758352	1.11094e-14			0.975096	1.70342e-05			0.758576	2.12673e-14			0.758576	1.29839e-13
0.826062	1.15828e-19			1.09698	1.21919e-05			0.826306	1.79238e-13			0.826306	1.90378e-19
0.893772	1.15828e-19			1.20533	1.0114e-05			0.894036	1.88816e-19			0.894036	3.52856e-14
0.94794	1.73442e-16			1.31367	1.01973e-05			0.94822	1.25493e-13			0.94822	1.90378e-19
1.01565	1.15828e-19			1.42202	1.24201e-05			1.01595	1.88816e-19			1.01595	1.90378e-19
1.08336	1.15828e-19			1.53036	1.7036e-05			1.08368	1.53962e-13			1.08368	1.31896e-13
1.15107	1.15828e-19			1.6387	2.32243e-05			1.15141	1.88816e-19			1.15141	1.90378e-19
1.20524	1.64629e-14			1.74705	3.47278e-05			1.20559	2.90186e-17			1.20559	9.67537e-14
1.27295	4.26152e-14			1.85539	5.26804e-05			1.27332	1.88816e-19			1.27332	7.48723e-16
1.34066	1.15828e-19			1.96373	8.09771e-05			1.34105	1.47399e-14			1.34105	6.14591e-14
1.39483	1.15828e-19			2.07208	0.000120614			1.39524	1.88816e-19			1.39524	7.68664e-16
1.46254	4.34095e-14			2.18042	0.000190577			1.46297	4.80244e-15			1.46297	3.7691e-14
1.53025	5.70705e-16			2.28877	0.000257243			1.5307	1.88816e-19			1.5307	2.60215e-14
1.58441	2.52927e-14			2.39711	0.000317749			1.58488	5.82678e-15			1.58488	1.90378e-19
1.65212	5.71249e-15			2.50546	0.000354886			1.65261	1.45182e-14			1.65261	3.753e-15
1.71983	1.08537e-15			2.6138	0.000393654			1.72034	5.70883e-14			1.72034	1.90378e-19
1.78754	1.15828e-19			2.72214	0.000363401			1.78807	1.31701e-15			1.78807	1.90378e-19
1.84171	2.14681e-14			2.83049	0.000296373			1.84226	3.4127e-14			1.84226	4.15719e-14
1.90942	1.15828e-19			2.93883	0.00021612			1.90999	4.23129e-16			1.90999	2.92765e-14
1.97713	1.15828e-19			3.06072	0.00013027			1.97772	9.0018e-14			1.97772	4.13126e-14
2.0313	1.15828e-19			3.16906	6.33687e-05			2.0319	1.66733e-14			2.0319	1.90378e-19
2.09901	7.13245e-14			3.27741	2.56337e-05			2.09963	1.88816e-19			2.09963	1.90378e-19
2.16672	3.73325e-15			3.38575	8.69915e-06			2.16736	1.88816e-19			2.16736	7.76801e-14
2.22089	1.94225e-15			3.49409	2.1449e-06			2.22154	1.92275e-15			2.22154	2.00035e-14
2.2886	1.15828e-19			3.60244	4.51624e-07			2.28927	8.02181e-15			2.28927	6.15843e-16
2.35631	9.34672e-14			3.71078	6.31151e-08			2.357	3.26548e-14			2.357	1.34489e-14
2.42402	5.43666e-14			3.81913	6.67201e-09			2.42473	1.568e-13			2.42473	2.80514e-14
2.47819	7.0182e-14			3.92747	5.25899e-10			2.47892	2.18615e-17			2.47892	6.61716e-14
2.5459	1.15828e-19			4.03581	3.00539e-11			2.54665	1.90856e-17			2.54665	3.99355e-14
2.61361	5.86482e-15			4.14416	1.25216e-12			2.61438	3.18212e-18			2.61438	1.885e-14
2.66777	5.45135e-14			4.2525	1.594e-13			2.66856	1.52277e-17			2.66856	3.32825e-14
2.73548	8.34024e-15			4.36085	7.42743e-15			2.73629	8.73219e-15			2.73629	3.3676e-16
2.80319	3.9982e-14			4.46919	7.24628e-15			2.80402	4.22331e-15			2.80402	2.96342e-15
2.85736	5.13417e-15			4.57753	4.43834e-16			2.85821	4.89911e-15			2.85821	1.48439e-15
2.92507	1.78828e-15			4.68588	2.51989e-15			2.92594	1.10682e-13			2.92594	4.93158e-14
2.99278	1.62942e-14			4.79422	4.57602e-17			2.99367	1.48641e-14			2.99367	6.90778e-17
3.06049	4.09341e-17			4.90257	1.94381e-13			3.0614	5.57846e-16			3.0614	6.08511e-14
3.11466	1.544e-15			5.01091	5.73362e-15			3.11558	1.35249e-13			3.11558	1.40033e-14
3.18237	9.50994e-10			5.1328	3.80973e-15			3.18331	8.22224e-11			3.18331	1.39586e-08
3.25008	5.00523e-05			5.24114	8.30242e-17			3.25104	6.48751e-06			3.25104	0.00160064
3.30425	0.0798661			5.34949	4.55791e-14			3.30522	0.0157066			3.30522	1.40838
3.37196	4.24465			5.45783	9.34588e-15			3.37295	1.60081			3.37295	12.1434
3.43967	8.97133			5.56617	7.59772e-19			3.44068	9.32108			3.44068	1.46025
3.49384	1.04838			5.67452	2.08693e-13			3.49487	4.54436			3.49487	0.00360367
3.56155	0.00845993			5.78286	1.31284e-13			3.5626	0.293379			3.5626	3.37207e-07
3.62926	6.81691e-06			5.8912	1.444e-13			3.63033	0.00346503			3.63033	1.62121e-12
3.68342	1.45043e-14			5.99955	8.19735e-14			3.68451	1.1556e-05			3.68451	7.83508e-14
3.75113	3.07114e-15			6.10789	9.30422e-14			3.75224	1.62565e-08			3.75224	3.10917e-15
3.81884	6.91483e-16			6.21624	1.30143e-13			3.81997	2.13383e-11			3.81997	2.24894e-14
3.88655	1.68002e-14			6.32458	6.44919e-14			3.8877	2.4602e-15			3.8877	2.23911e-14
3.94072	7.38271e-15			6.43293	1.38748e-14			3.94189	8.96633e-16			3.94189	1.85728e-15
4.00843	1.26926e-14			6.54127	5.76985e-15			4.00962	1.14585e-16			4.00962	9.11201e-15
4.07614	1.88675e-15			6.64961	1.33024e-13			4.07735	1.84737e-15			4.07735	1.44773e-13
4.13031	1.07612e-13			6.75796	2.24997e-14			4.13153	1.29928e-14			4.13153	8.20439e-14
4.19802	8.22055e-16			6.8663	7.21005e-15			4.19926	8.9752e-16			4.19926	8.57906e-14
4.26573	7.08349e-15			6.97465	9.3948e-14			4.26699	1.05272e-14			4.26699	5.86155e-14
4.3199	1.1289e-13			7.08299	9.86037e-17			4.32117	2.14003e-14			4.32117	1.04623e-13
4.38761	7.2467e-14			7.20488	6.96367e-14			4.3889	5.24056e-15			4.3889	3.61977e-14
4.45532	4.30885e-14			7.31322	1.31991e-13			4.45663	1.67797e-16			4.45663	3.33898e-14
4.52303	9.93429e-14			7.42156	3.83147e-15			4.52436	1.54139e-15			4.52436	8.47712e-14
4.5772	2.63591e-14			7.52991	2.15758e-13			4.57855	1.01991e-14			4.57855	2.16399e-14
4.64491	7.38271e-14			7.63825	1.56592e-13			4.64628	4.28894e-14			4.64628	9.36239e-14
4.71262	2.98192e-14			7.7466	1.66284e-13			4.71401	9.99511e-15			4.71401	4.48447e-14
4.76678	1.19527e-14			7.85494	6.38397e-16			4.76819	3.5209e-14			4.76819	1.50317e-14
4.83449	5.03733e-18			7.96328	4.73725e-15			4.83592	1.69216e-13			4.83592	4.26539e-18
4.9022	2.19142e-18			8.07163	3.31698e-14			4.90365	1.47399e-13			4.90365	4.94588e-15
4.95637	2.66365e-17			8.17997	5.79521e-12			4.95784	1.3383e-13			4.95784	1.43074e-13
5.02408	5.52207e-19			8.28832	1.02426e-08			5.02557	5.64675e-14			5.02557	2.1479e-14
5.09179	2.80456e-15			8.39666	5.71007e-06			5.0933	1.48907e-13			5.0933	6.21119e-18
5.1595	1.40527e-18			8.505	0.000947994			5.16103	1.60613e-13			5.16103	9.36239e-14
5.21367	1.29755e-14			8.61335	0.0455066			5.21521	3.63974e-13			5.21521	8.09708e-14
5.28138	5.42306e-16			8.72169	0.620825			5.28294	2.48148e-11			5.28294	1.79021e-14
5.34909	4.076e-17			8.83004	2.49453			5.35067	1.34007e-09			5.35067	6.93461e-14
5.40326	7.35007e-19			8.93838	3.01807			5.40485	5.08979e-08			5.40485	8.80083e-15
5.47097	3.23871e-19			9.04672	1.27716			5.47258	1.49971e-06			5.47258	1.39318e-15
5.53868	8.85164e-15			9.16861	0.242026			5.54031	2.60121e-05			5.54031	1.76517e-13
5.59285	8.54153e-14			9.27695	0.0208874			5.5945	0.000313068			5.5945	1.60779e-14
5.66056	3.09399e-14			9.3853	0.00102625			5.66223	0.00242827			5.66223	6.24159e-14
5.72827	2.03691e-14			9.49364	3.75719e-05			5.72996	0.0114851			5.72996	6.33191e-14
5.79598	7.37727e-14			9.60199	1.10796e-06			5.79769	0.0368143			5.79769	1.0659e-13
5.85014	5.43666e-14			9.71033	3.28075e-08			5.85187	0.0736995			5.85187	7.06516e-14
5.91785	1.47817e-14			9.81868	1.15125e-09			5.9196	0.102612			5.9196	1.4218e-13
5.98556	4.28926e-14			9.92702	4.77892e-11			5.98733	0.0844573			5.98733	1.20719e-13
6.03973	3.69952e-16			10.0354	3.9456e-12			6.04152	0.0513236			6.04152	1.55682e-13
6.10744	1.53584e-15			10.1437	4.27711e-13			6.10925	0.0216753			6.10925	5.5611e-14
6.17515	1.09625e-14			10.2521	8.27887e-14			6.17698	0.0070152			6.17698	1.03103e-13
6.22932	5.89747e-14			10.3604	1.27353e-15			6.23116	0.00152099			6.23116	5.47347e-14
6.29703	5.00197e-14			10.4687	2.92025e-14			6.29889	0.000269788			6.29889	1.58275e-13
6.36474	5.86482e-12			10.5771	1.31103e-13			6.36662	3.57855e-05			6.36662	4.69193e-14
6.41891	4.18045e-10			10.6854	1.88041e-13			6.4208	4.12309e-06			6.4208	7.98799e-14
6.48662	1.65717e-08			10.7938	6.36404e-14			6.48853	3.53332e-07			6.48853	9.75584e-15
6.55433	3.86382e-07			10.9021	2.28077e-13			6.55626	2.84067e-08			6.55626	1.49154e-12
6.62204	5.13308e-06			11.0105	1.12064e-12			6.62399	2.10633e-09			6.62399	1.61137e-10
6.67621	3.7697e-05			11.1188	7.18831e-12			6.67818	1.48641e-14			6.67818	9.88103e-09
6.74392	0.000158698			11.2407	5.16297e-11			6.74591	9.79113e-12			6.74591	3.49279e-07
6.81163	0.000380289			11.349	4.07603e-10			6.81364	6.12655e-13			6.81364	6.24428e-06
6.86579	0.000531262			11.4574	3.3514e-09			6.86782	4.13019e-14			6.86782	6.57961e-05
6.9335	0.000434312			11.5657	2.68656e-08			6.93555	2.91251e-15			6.93555	0.000410622
7.00121	0.00021245			11.6741	1.95287e-07			7.00328	1.56977e-14			7.00328	0.00166144
7.05538	5.7941e-05			11.7824	1.2594e-06			7.05747	4.2845e-14			7.05747	0.00425913
7.12309	1.00268e-05			11.8908	7.16838e-06			7.1252	3.68852e-14			7.1252	0.00660733
7.1908	1.09408e-06			11.9991	3.36952e-05			7.19293	1.29839e-13			7.19293	0.00718767
7.25851	7.58401e-08			12.1074	0.000131411			7.26066	2.07884e-14			7.26066	0.0055298
7.31268	3.42858e-09			12.2158	0.000418291			7.31484	7.55265e-14			7.31484	0.00301349
7.38039	1.04783e-10			12.3241	0.00109147			7.38257	1.45359e-13			7.38257	0.00132433
7.4481	1.80624e-12			12.4325	0.00247823			7.4503	3.39497e-14			7.4503	0.000401948
7.50227	3.68809e-14			12.5408	0.0046666			7.50448	8.37567e-15			7.50448	0.000104176
7.56998	5.37029e-16			12.6492	0.0076104			7.57221	1.87575e-13			7.57221	2.24358e-05
7.63769	2.04562e-16			12.7575	0.0106556			7.63994	9.69357e-14			7.63994	4.23141e-06
7.69186	6.26198e-14			12.8659	0.0132317			7.69413	5.24943e-14			7.69413	6.89616e-07
7.75957	9.93973e-14			12.9742	0.0149708			7.76186	3.3045e-14			7.76186	1.03281e-07
7.82728	1.12944e-14			13.0825	0.0156085			7.82959	2.40078e-14			7.82959	1.6382e-08
7.89499	6.4796e-15			13.1909	0.0146973			7.89732	1.90235e-14			7.89732	2.3321e-09
7.94915	2.09839e-17			13.3128	0.0133422			7.9515	1.83938e-13			7.9515	3.42215e-10
8.01686	8.06277e-14			13.4211	0.0119872			8.01923	2.05756e-14			8.01923	5.44664e-11
8.08457	3.76644e-14			13.5295	0.0103513			8.08696	2.60476e-14			8.08696	9.21038e-12
8.13874	9.68403e-15			13.6378	0.00844735			8.14115	3.58298e-14			8.14115	1.64982e-12
8.20645	1.47926e-15			13.7461	0.0071249			8.20888	5.94917e-14			8.20888	3.3828e-13
8.27416	9.95605e-14			13.8545	0.00592202			8.27661	1.08909e-13			8.27661	8.79636e-14
8.32833	9.05838e-15			13.9628	0.00492566			8.33079	3.53687e-15			8.33079	2.66386e-14
8.39604	4.72559e-14			14.0712	0.0041032			8.39852	1.25582e-14			8.39852	1.68559e-13
8.46375	4.74844e-15			14.1795	0.00350901			8.46625	5.04101e-14			8.46625	5.6845e-14
8.53146	8.30215e-14			14.2879	0.00303981			8.53398	5.23878e-14			8.53398	1.57023e-13
8.58563	3.57711e-14			14.3962	0.00263402			8.58816	1.40925e-13			8.58816	1.27604e-13
8.65334	2.68596e-14			14.5046	0.00235142			8.65589	3.96789e-14			8.65589	1.21166e-13
8.72105	5.87026e-15			14.6129	0.00211772			8.72362	7.31408e-15			8.72362	1.74461e-13
8.77522	6.03892e-14			14.7212	0.00192751			8.77781	7.67238e-14			8.77781	6.62342e-14
8.84293	2.5037e-14			14.8296	0.00179961			8.84554	1.76666e-13			8.84554	1.69811e-13
8.91064	3.53086e-15			14.9379	0.00169889			8.91327	1.0882e-13			8.91327	5.41266e-14
8.9648	1.24804e-14			15.0463	0.00161683			8.96745	3.72843e-14			8.96745	2.91871e-13
9.03251	7.02364e-14			15.1546	0.00153893			9.03518	6.06092e-13			9.03518	2.18098e-12
9.10022	8.44905e-15			15.2765	0.00147407			9.10291	1.65137e-11			9.10291	2.46713e-11
9.16793	1.44064e-16			15.3848	0.00144436			9.17064	4.71464e-10			9.17064	3.68952e-10
9.2221	7.66018e-14			15.4932	0.00140994
9.28981	1.39657e-14			15.6015	0.00133802
9.35752	7.15421e-18			15.7099	0.00130723
9.41169	1.00213e-13			15.8182	0.00127154
9.4794	4.97966e-14			15.9266	0.00122335
				16.0349	0.00118585
				16.1433	0.00114835
				16.2516	0.00221555
