# Supplementary material for: Assembly of infectious Kaposi’s sarcoma-associated herpesvirus progeny requires formation of a pORF19 pentamer
Source: PLoS Biol. 2021 Nov 4;19(11):e3001423. doi: 10.1371/journal.pbio.3001423 (PMC8568140; doi:10.1371/journal.pbio.3001423)
Supplement: S2 Data — (XLSX) [file pbio.3001423.s014.xlsx]

## Sheet: Data_underlying_Fig_5B
pORF19 type	Western blot target	Biological replicate No.	Total signal in lane	Area of the band	Percent of wt pORF19	Arithmetic mean of three independent experiments	Standard deviation
pORF19 wt	pORF19	1	14301	780	100	100	0
pORF19 DQ	pORF19	1	13117	665	85.2564	93.4223	8.77639
pORF19 loop	pORF19	1	12298	700	89.7436	92.2153	2.42682
pORF19 VL	pORF19	1	10382	627	80.3846	91.6293	21.5721
pORF19 wt	pORF19	2	12934	703	100
pORF19 DQ	pORF19	2	11716	722	102.703
pORF19 loop	pORF19	2	11136	665	94.5946
pORF19 VL	pORF19	2	12383	819	116.501
pORF19 wt	pORF19	3	12151	741	100
pORF19 DQ	pORF19	3	11861	684	92.3077
pORF19 loop	pORF19	3	11078	684	92.3077
pORF19 VL	pORF19	3	7946	578	78.0027
pORF19 wt	pORF26	1	4178	375
pORF19 DQ	pORF26	1	10819	684
pORF19 loop	pORF26	1	11890	648
pORF19 VL	pORF26	1	12267	703
pORF19 wt	pORF26	2	9401	629
pORF19 DQ	pORF26	2	7540	624
pORF19 loop	pORF26	2	8758	561
pORF19 VL	pORF26	2	11687	840
pORF19 wt	pORF26	3	11890	740
pORF19 DQ	pORF26	3	10962	612
pORF19 loop	pORF26	3	12499	741
pORF19 VL	pORF26	3	11571	820
pORF19 wt	pORF25	1	50972	1280
pORF19 DQ	pORF25	1	69018	1380
pORF19 loop	pORF25	1	83289	1380
pORF19 VL	pORF25	1	40394	1121
pORF19 wt	pORF25	2	47414	1035
pORF19 DQ	pORF25	2	68946	1216
pORF19 loop	pORF25	2	62364	1311
pORF19 VL	pORF25	2	33266	1260
pORF19 wt	pORF25	3	39800	1125
pORF19 DQ	pORF25	3	29819	1088
pORF19 loop	pORF25	3	77933	1200
pORF19 VL	pORF25	3	17849	1207

## Sheet: Data_underlying_Fig_6B
Cell line		Biological replicate 1			Biological replicate 2			Biological replicate 3		Arithmetic mean of biological replicate 1	Arithmetic mean of biological replicate 2	Arithmetic mean of biological replicate 3	Total Arithmetic Mean	Standard Deviation
	Produced infectious titer in IU / ml - Technical Replicate 1	Produced infectious titer in IU / ml - Technical Replicate 2	Produced infectious titer in IU / ml - Technical Replicate 3	Produced infectious titer in IU / ml - Technical Replicate 1	Produced infectious titer in IU / ml - Technical Replicate 2	Produced infectious titer in IU / ml - Technical Replicate 3	Produced infectious titer in IU / ml - Technical Replicate 1	Produced infectious titer in IU / ml - Technical Replicate 2	Produced infectious titer in IU / ml - Technical Replicate 3
pORF19 wt	178000	183200	181900	188500	185500	189600	191300	193400	182500	181033	187867	189067	185989	4333.38
pORF19 wt + pORF19	196900	194100	197400	175500	178400	168900	162300	170100	167500	196133	174267	166633	179011	15311.6
pORF19 wt + RFP	182200	185400	176200	183200	191900	210400	166900	186200	199200	181267	195167	184100	186844	7345.17
pORF19 DQ	1400	2600	1600	2200	2400	1300	1600	2700	1100	1866.67	1966.67	1800	1877.78	83.887
pORF19 DQ + pORF19	16700	15300	17700	15500	15300	16200	16400	17500	17400	16566.7	15666.7	17100	16444.4	724.441
pORF19 DQ + RFP	1200	2700	2800	2000	1300	1200	1700	2200	1900	2233.33	1500	1933.33	1888.89	368.681
pORF19 VL	400	800	1300	200	900	600	800	600	300	833.333	566.667	566.667	655.556	153.96
pORF19 VL + pORF19	5000	5500	6200	4800	5100	5700	4900	5900	6300	5566.67	5200	5700	5488.89	258.915
pORF19 VL + RFP	200	300	600	300	300	400	700	300	200	366.667	333.333	400	366.667	33.3333
pORF19 loop	300	0	100	100	200	0	100	0	200	133.333	100	100	111.111	19.245
pORF19 loop + pORF19	3200	3000	2500	3800	2900	3300	2700	3000	2500	2900	3333.33	2733.33	2988.89	309.719
pORF19 loop + RFP	0	300	400	200	100	0	400	100	600	233.333	100	366.667	233.333	133.333
pORF19 KO	200	500	0	100	0	100	100	0	0	233.333	66.6667	33.3333	111.111	107.152
pORF19 KO + pORF19	3900	4700	4400	5200	4600	4800	5000	5500	4300	4333.33	4866.67	4933.33	4711.11	328.859
pORF19 KO + RFP	200	100	300	200	100	0	0	100	0	200	100	33.3333	111.111	83.887
iSLK	0	0	0	100	0	0	200	100	300	0	33.3333	200	77.7778	107.152
