# Supplementary material for: Assembly of infectious Kaposi’s sarcoma-associated herpesvirus progeny requires formation of a pORF19 pentamer
Source: PLoS Biol. 2021 Nov 4;19(11):e3001423. doi: 10.1371/journal.pbio.3001423 (PMC8568140; doi:10.1371/journal.pbio.3001423)
Supplement: S3 Data — (XLSX) [file pbio.3001423.s015.xlsx]

## Sheet: S2A Fig - pUL77CTD
pUL77CTD Superdex 200 Increase
ml (Elution volume)	mAU (UV 280nm)
0.000956	-0.099162
0.002201	-0.22429
0.003448	-0.234893
0.004694	-0.237628
0.005941	-0.239484
0.007189	-0.240873
0.008434	-0.242089
0.009682	-0.243325
0.010927	-0.244551
0.012175	-0.245616
0.01342	-0.246227
0.014668	-0.246546
0.015913	-0.246865
0.01716	-0.247183
0.018408	-0.247485
0.019653	-0.247741
0.020901	-0.247992
0.022146	-0.248459
0.023394	-0.249552
0.024639	-0.250787
0.025887	-0.25202
0.027132	-0.253198
0.028379	-0.254115
0.029627	-0.254592
0.030872	-0.255035
0.03212	-0.255122
0.033365	-0.254433
0.034613	-0.253736
0.035858	-0.253046
0.037106	-0.252587
0.038351	-0.253016
0.039598	-0.253928
0.040844	-0.255095
0.042091	-0.257057
0.043339	-0.259198
0.044584	-0.261341
0.045832	-0.263434
0.047077	-0.264967
0.048325	-0.265429
0.04957	-0.265918
0.050817	-0.266686
0.052063	-0.268045
0.05331	-0.269412
0.054558	-0.270797
0.055803	-0.272169
0.057051	-0.273327
0.058296	-0.274448
0.059544	-0.275664
0.060789	-0.276708
0.062037	-0.27775
0.063282	-0.27879
0.064529	-0.279831
0.065777	-0.280916
0.067022	-0.282128
0.06827	-0.28335
0.069515	-0.284628
0.070763	-0.286014
0.072008	-0.287387
0.073256	-0.288772
0.074501	-0.29024
0.075748	-0.292079
0.076996	-0.294194
0.078241	-0.296203
0.079489	-0.297887
0.080734	-0.299382
0.081982	-0.300876
0.083227	-0.302367
0.084475	-0.303669
0.08572	-0.30433
0.086967	-0.304845
0.088215	-0.305213
0.08946	-0.305106
0.090708	-0.304947
0.091953	-0.304789
0.093201	-0.304658
0.094446	-0.304863
0.095694	-0.305874
0.096939	-0.306868
0.098186	-0.307746
0.099434	-0.308409
0.100679	-0.309075
0.101927	-0.309736
0.103172	-0.31019
0.10442	-0.30984
0.105665	-0.309285
0.106913	-0.308728
0.108158	-0.308169
0.109406	-0.307605
0.110651	-0.307043
0.111898	-0.306446
0.113146	-0.305567
0.114391	-0.304061
0.115639	-0.302525
0.116884	-0.30073
0.118132	-0.298362
0.119377	-0.295994
0.120625	-0.293622
0.12187	-0.29126
0.123117	-0.288908
0.124365	-0.286574
0.12561	-0.28422
0.126858	-0.281839
0.128103	-0.27945
0.129351	-0.27705
0.130596	-0.274643
0.131844	-0.272189
0.133089	-0.269618
0.134336	-0.267027
0.135584	-0.26451
0.136829	-0.262199
0.138077	-0.259892
0.139322	-0.257585
0.14057	-0.255349
0.141815	-0.253465
0.143063	-0.251773
0.144308	-0.250069
0.145555	-0.248328
0.146803	-0.246569
0.148048	-0.244808
0.149296	-0.243046
0.150541	-0.24142
0.151789	-0.240279
0.153034	-0.239195
0.154282	-0.238022
0.155527	-0.236597
0.156775	-0.235263
0.158022	-0.233916
0.159267	-0.232459
0.160515	-0.231085
0.16176	-0.229969
0.163008	-0.228861
0.164253	-0.227744
0.165501	-0.226623
0.166746	-0.2255
0.167994	-0.224378
0.169241	-0.223256
0.170486	-0.222132
0.171734	-0.221019
0.172979	-0.219897
0.174227	-0.218671
0.175472	-0.217366
0.17672	-0.216052
0.177965	-0.214752
0.179213	-0.21366
0.180458	-0.213211
0.181705	-0.212758
0.182953	-0.212319
0.184198	-0.212009
0.185446	-0.211699
0.186691	-0.211389
0.187939	-0.211083
0.189184	-0.210809
0.190432	-0.210557
0.191677	-0.210294
0.192924	-0.209913
0.194172	-0.209385
0.195417	-0.208854
0.196665	-0.208323
0.19791	-0.207771
0.199158	-0.206983
0.200403	-0.206199
0.201651	-0.205435
0.202896	-0.204871
0.204144	-0.204325
0.205391	-0.203783
0.206636	-0.203244
0.207884	-0.202743
0.209129	-0.202278
0.210377	-0.201857
0.211622	-0.201713
0.21287	-0.202032
0.214115	-0.202381
0.215363	-0.20273
0.21661	-0.20308
0.217855	-0.203782
0.219103	-0.204505
0.220348	-0.205226
0.221596	-0.205623
0.222841	-0.205785
0.224089	-0.205935
0.225334	-0.206085
0.226582	-0.20624
0.227829	-0.206404
0.229074	-0.206566
0.230322	-0.206742
0.231567	-0.206968
0.232815	-0.207196
0.23406	-0.207423
0.235308	-0.207652
0.236553	-0.207974
0.237801	-0.208395
0.239048	-0.208819
0.240294	-0.209283
0.241541	-0.209797
0.242786	-0.210313
0.244034	-0.210832
0.245279	-0.211348
0.246527	-0.21173
0.247772	-0.212104
0.24902	-0.212482
0.250265	-0.213279
0.251513	-0.214191
0.25276	-0.215107
0.254005	-0.216026
0.255253	-0.217048
0.256498	-0.218238
0.257746	-0.219435
0.258991	-0.220627
0.260239	-0.221203
0.261484	-0.221616
0.262732	-0.222012
0.263979	-0.22238
0.265224	-0.222603
0.266472	-0.222778
0.267717	-0.222949
0.268965	-0.223081
0.27021	-0.223113
0.271458	-0.223125
0.272703	-0.223137
0.273951	-0.222879
0.275198	-0.222155
0.276443	-0.221346
0.277691	-0.220531
0.278936	-0.219522
0.280184	-0.218425
0.281429	-0.217313
0.282677	-0.216196
0.283922	-0.215377
0.28517	-0.2148
0.286417	-0.21426
0.287663	-0.213623
0.28891	-0.212729
0.290155	-0.211796
0.291403	-0.210861
0.292648	-0.209916
0.293896	-0.208921
0.295141	-0.207923
0.296389	-0.206922
0.297636	-0.205821
0.298882	-0.204559
0.300129	-0.203268
0.301374	-0.20198
0.302622	-0.200655
0.303867	-0.199281
0.305115	-0.197897
0.30636	-0.196516
0.307608	-0.194967
0.308855	-0.193353
0.310101	-0.191742
0.311348	-0.190129
0.312593	-0.188138
0.313841	-0.185994
0.315086	-0.183827
0.316334	-0.181755
0.317579	-0.17947
0.318827	-0.176956
0.320074	-0.17438
0.32132	-0.17181
0.322567	-0.16967
0.323812	-0.167827
0.32506	-0.166026
0.326305	-0.164386
0.327553	-0.162877
0.328798	-0.161401
0.330046	-0.159918
0.331291	-0.158474
0.332539	-0.157118
0.333786	-0.155798
0.335032	-0.154404
0.336279	-0.152805
0.337524	-0.151136
0.338772	-0.149466
0.340017	-0.147804
0.341265	-0.146308
0.34251	-0.144922
0.343758	-0.143549
0.345005	-0.142192
0.346251	-0.140834
0.347498	-0.139478
0.348743	-0.138131
0.349991	-0.136869
0.351236	-0.135849
0.352484	-0.134896
0.353729	-0.133946
0.354977	-0.132261
0.356224	-0.130331
0.35747	-0.128413
0.358717	-0.126481
0.359962	-0.124646
0.36121	-0.122967
0.362455	-0.121328
0.363703	-0.11984
0.364948	-0.118624
0.366196	-0.117473
0.367443	-0.116321
0.368689	-0.11518
0.369936	-0.114255
0.371181	-0.11339
0.372429	-0.112491
0.373674	-0.111447
0.374922	-0.110265
0.376167	-0.109048
0.377415	-0.107829
0.378662	-0.106663
0.379908	-0.105735
0.381155	-0.104938
0.382401	-0.104246
0.383648	-0.103778
0.384893	-0.103411
0.386141	-0.103044
0.387386	-0.102677
0.388634	-0.102175
0.389881	-0.101528
0.391127	-0.100844
0.392374	-0.09996
0.39362	-0.098908
0.394867	-0.097823
0.396112	-0.096738
0.39736	-0.095714
0.398605	-0.094882
0.399853	-0.094143
0.401098	-0.093567
0.402346	-0.093327
0.403593	-0.093231
0.404839	-0.093135
0.406086	-0.093039
0.407331	-0.092932
0.408579	-0.092818
0.409824	-0.092701
0.411072	-0.092851
0.412317	-0.09315
0.413565	-0.093451
0.414812	-0.09375
0.416058	-0.09405
0.417305	-0.094981
0.41855	-0.096252
0.419798	-0.097556
0.421043	-0.098903
0.422291	-0.100241
0.423536	-0.101489
0.424784	-0.102759
0.426031	-0.10401
0.427277	-0.105035
0.428524	-0.105913
0.42977	-0.106869
0.431017	-0.107913
0.432262	-0.108958
0.43351	-0.110004
0.434755	-0.111045
0.436003	-0.112192
0.43725	-0.113493
0.438496	-0.114835
0.439743	-0.116164
0.440989	-0.117488
0.442236	-0.118813
0.443481	-0.120133
0.444729	-0.121371
0.445974	-0.122392
0.447222	-0.123288
0.448469	-0.124175
0.449715	-0.125047
0.450962	-0.125916
0.452208	-0.126782
0.453455	-0.127651
0.4547	-0.128682
0.455948	-0.129912
0.457193	-0.131182
0.458441	-0.132586
0.459688	-0.134125
0.460934	-0.135674
0.462181	-0.137225
0.463427	-0.138642
0.464674	-0.139734
0.465919	-0.140639
0.467167	-0.141555
0.468412	-0.142552
0.46966	-0.143613
0.470905	-0.144671
0.472153	-0.145732
0.4734	-0.146566
0.474646	-0.147207
0.475893	-0.147825
0.477139	-0.148365
0.478386	-0.148796
0.479631	-0.149149
0.480879	-0.149504
0.482124	-0.149841
0.483372	-0.150133
0.484619	-0.150398
0.485865	-0.150663
0.487112	-0.151102
0.488358	-0.151857
0.489605	-0.152647
0.49085	-0.153436
0.492098	-0.154162
0.493343	-0.154784
0.494591	-0.155405
0.495838	-0.155995
0.497084	-0.156489
0.498331	-0.156908
0.499577	-0.157327
0.500824	-0.15775
0.502069	-0.158179
0.503317	-0.158618
0.504562	-0.159057
0.50581	-0.159561
0.507057	-0.160229
0.508303	-0.160994
0.50955	-0.161759
0.510796	-0.162529
0.512043	-0.163317
0.513288	-0.164108
0.514536	-0.164902
0.515781	-0.165622
0.517029	-0.166225
0.518276	-0.166817
0.519522	-0.167409
0.520769	-0.167895
0.522015	-0.16822
0.523262	-0.168529
0.524508	-0.168839
0.525755	-0.169547
0.528248	-0.172049
0.529495	-0.173234
0.530741	-0.17432
0.531988	-0.175374
0.533234	-0.176472
0.534481	-0.177535
0.535727	-0.178402
0.536974	-0.179019
0.538219	-0.179637
0.539467	-0.180285
0.540712	-0.181063
0.54196	-0.181969
0.543207	-0.182877
0.544453	-0.183789
0.5457	-0.184721
0.546946	-0.18567
0.548193	-0.186623
0.549438	-0.187446
0.550686	-0.187912
0.551931	-0.188338
0.553179	-0.188766
0.554426	-0.189184
0.555672	-0.189573
0.556919	-0.189956
0.558165	-0.190361
0.559412	-0.190859
0.560658	-0.191444
0.561905	-0.192029
0.56315	-0.192576
0.564398	-0.19288
0.565645	-0.192815
0.566891	-0.192751
0.568138	-0.192637
0.569384	-0.192361
0.570631	-0.19197
0.571877	-0.191581
0.573124	-0.191275
0.574369	-0.191202
0.575617	-0.191211
0.576864	-0.191221
0.57811	-0.191287
0.579357	-0.191484
0.580603	-0.191695
0.58185	-0.191903
0.583096	-0.192205
0.584343	-0.19276
0.585588	-0.193399
0.586836	-0.19405
0.588083	-0.194575
0.589329	-0.194288
0.590576	-0.193999
0.591822	-0.193716
0.593069	-0.193506
0.594315	-0.193551
0.595562	-0.193597
0.596807	-0.193663
0.598055	-0.193903
0.599302	-0.194433
0.600548	-0.194959
0.601795	-0.195505
0.603041	-0.196179
0.604288	-0.19701
0.605534	-0.197838
0.606781	-0.198664
0.608027	-0.19947
0.609274	-0.200252
0.610519	-0.201034
0.611767	-0.201663
0.613014	-0.201516
0.61426	-0.201367
0.615507	-0.201219
0.616753	-0.201077
618	-0.200967
0.619246	-0.200864
0.620493	-0.200777
0.621738	-0.200793
0.622986	-0.200926
0.624233	-0.201059
0.625479	-0.201216
0.626726	-0.201575
0.627972	-0.202355
0.629219	-0.203139
0.630465	-0.203928
0.631712	-0.204758
0.632957	-0.205596
0.634205	-0.206435
0.635452	-0.207214
0.636698	-0.207718
0.637945	-0.208111
0.639191	-0.208546
0.640438	-0.208989
0.641684	-0.209719
0.642931	-0.210454
0.644176	-0.211185
0.645424	-0.211905
0.646671	-0.212236
0.647917	-0.212524
0.649164	-0.212804
0.65041	-0.21287
0.651657	-0.212636
0.652903	-0.2124
0.65415	-0.212163
0.655396	-0.211881
0.656643	-0.211314
0.65789	-0.210745
0.659136	-0.210202
0.660383	-0.210143
0.661629	-0.210084
0.662876	-0.210025
0.664122	-0.209959
0.665369	-0.209769
0.666615	-0.209409
0.667862	-0.209049
0.669109	-0.2087
0.670355	-0.208361
0.671602	-0.208022
0.672848	-0.207683
0.674095	-0.207408
0.675341	-0.208001
0.676588	-0.208592
0.677834	-0.209174
0.679081	-0.20963
0.680326	-0.210006
0.681574	-0.210382
0.682821	-0.210751
0.684067	-0.21102
0.685314	-0.211161
0.68656	-0.211301
0.687807	-0.21145
0.689053	-0.211678
0.6903	-0.211897
0.691545	-0.212122
0.692793	-0.212362
0.69404	-0.212564
0.695286	-0.212751
0.696533	-0.212937
0.697779	-0.213009
0.699026	-0.212896
0.700272	-0.212766
0.701519	-0.212636
0.702765	-0.212507
0.704012	-0.212108
0.705259	-0.211684
0.706505	-0.211261
0.707752	-0.210405
0.708998	-0.209509
0.710245	-0.208609
0.711491	-0.207719
0.712738	-0.207016
0.713984	-0.206622
0.715231	-0.20625
0.716478	-0.206289
0.717724	-0.206978
0.718971	-0.207713
0.720217	-0.208445
0.721464	-0.209177
0.72271	-0.209427
0.723957	-0.20965
0.725203	-0.209872
0.72645	-0.210043
0.727697	-0.210198
0.728943	-0.210352
0.73019	-0.210505
0.731436	-0.21065
0.732683	-0.210783
0.733929	-0.210916
0.735176	-0.210885
0.736422	-0.210464
0.737669	-0.210024
0.738916	-0.209585
0.740162	-0.209147
0.741409	-0.208832
0.742655	-0.208613
0.743902	-0.208415
0.745148	-0.208416
0.746395	-0.208483
0.747641	-0.208556
0.748888	-0.20863
0.750134	-0.208703
0.751381	-0.208703
0.752628	-0.208677
0.753874	-0.208666
0.755121	-0.208685
0.756367	-0.208709
0.757614	-0.208733
0.75886	-0.208758
0.760107	-0.208885
0.761353	-0.209189
0.7626	-0.20953
0.763847	-0.209779
0.765093	-0.209968
0.76634	-0.210149
0.767586	-0.210329
0.768833	-0.210509
0.770079	-0.211078
0.771326	-0.211731
0.772572	-0.212433
0.773819	-0.213346
0.775066	-0.214296
0.776312	-0.215247
0.777559	-0.216202
0.778805	-0.216788
0.780052	-0.216744
0.781298	-0.216593
0.782545	-0.216422
0.783791	-0.216243
0.785038	-0.216062
0.786285	-0.215882
0.787531	-0.215702
0.788778	-0.215568
0.790024	-0.215455
0.791271	-0.21532
0.792517	-0.214979
0.793764	-0.214604
0.79501	-0.214229
0.796257	-0.21387
0.797504	-0.213654
0.79875	-0.213729
0.799997	-0.213925
0.801243	-0.214027
0.80249	-0.214023
0.803736	-0.21399
0.804983	-0.213956
0.806229	-0.213923
0.807476	-0.213707
0.808723	-0.213386
0.809969	-0.213057
0.811216	-0.212873
0.812462	-0.212753
0.813709	-0.212634
0.814955	-0.212515
0.816202	-0.212381
0.817448	-0.212218
0.818695	-0.212046
0.819941	-212
0.821188	-0.212132
0.822435	-0.212319
0.823681	-0.212505
0.824928	-0.212692
0.826174	-0.212957
0.827421	-0.213289
0.828667	-0.213624
0.829914	-0.213846
0.83116	-0.214026
0.832407	-0.214206
0.833654	-0.214386
0.8349	-0.214522
0.836147	-0.214468
0.837393	-0.214347
0.83864	-0.214041
0.839886	-0.213226
0.841133	-0.212251
0.842379	-0.211278
0.843626	-0.210302
0.844873	-0.209344
0.846119	-0.208394
0.847366	-0.207444
0.848612	-0.20664
0.849859	-0.205966
0.851105	-0.205313
0.852352	-0.204625
0.853598	-0.203932
0.854845	-0.203382
0.856092	-0.202935
0.857338	-0.202489
0.858585	-0.202146
0.859831	-0.201952
0.861078	-0.201809
0.862324	-0.201666
0.863571	-0.201603
0.864817	-0.201652
0.866064	-0.201738
0.867311	-0.201825
0.868557	-0.202082
0.869804	-0.202479
0.87105	-0.202889
0.872297	-0.203299
0.873543	-0.203584
0.87479	-0.203784
0.876036	-0.203985
0.877283	-0.204045
0.878531	-0.203802
0.879776	-0.203417
0.881023	-0.203032
0.882269	-0.20254
0.883516	-0.201869
0.884762	-0.201127
0.886009	-0.200385
0.887255	-0.199722
0.888502	-0.199145
0.889748	-0.198593
0.890995	-0.198049
0.892242	-0.197603
0.893488	-0.197217
0.894735	-0.19683
0.895981	-0.196404
0.897228	-0.195791
0.898474	-0.195082
0.899721	-0.194372
0.900967	-0.193824
0.902214	-0.193747
0.903461	-0.193882
0.904707	-0.194016
0.905954	-0.194176
0.9072	-0.19437
0.908447	-0.194573
0.909693	-0.194776
0.91094	-0.194893
0.912186	-0.194886
0.913433	-0.194853
0.91468	-0.194805
0.915926	-0.19468
0.917173	-0.194484
0.918419	-0.194287
0.919666	-0.194091
0.920912	-0.19381
0.922159	-0.193374
0.923405	-0.192875
0.924652	-0.192448
0.9259	-0.192279
0.927145	-0.192305
0.928392	-0.192332
0.929638	-0.192358
0.930885	-0.192245
0.932131	-0.191965
0.933378	-0.191667
0.934624	-0.19115
0.935871	-0.190248
0.937119	-0.18919
0.938364	-0.188134
0.939611	-0.18719
0.940857	-0.18654
0.942104	-0.186067
0.94335	-0.185596
0.944597	-0.184962
0.945843	-0.184166
0.94709	-0.183372
0.948338	-0.182578
0.949583	-0.181716
0.95083	-0.180761
0.952076	-0.179779
0.953323	-0.17909
0.954569	-0.178882
0.955816	-0.178863
0.957062	-0.178845
0.958309	-0.178849
0.959555	-0.178979
0.960802	-0.179282
0.962049	-0.179585
0.963295	-0.179786
0.964542	-0.179766
0.965788	-0.179697
0.967035	-0.179627
0.968281	-0.179544
0.969528	-0.179429
0.970774	-0.179302
0.972021	-0.179152
0.973269	-0.178867
0.974514	-0.178412
0.975761	-0.177958
0.977007	-0.177515
0.978254	-0.177139
0.9795	-0.176848
0.980747	-0.176557
0.981993	-0.176218
0.98324	-0.175762
0.984488	-0.17525
0.985733	-0.17474
0.98698	-0.174172
0.988226	-0.173375
0.989473	-0.172338
0.990719	-0.171299
0.991966	-0.170129
0.993212	-0.168737
0.994459	-0.167347
0.995707	-0.165954
0.996952	-0.164734
0.998199	-0.163913
0.999445	-0.163282
1.000692	-0.162716
1.001938	-0.162298
1.003185	-0.161951
1.004431	-0.161606
1.005678	-0.161259
1.006926	-0.161038
1.008171	-0.161013
1.009418	-0.160981
1.010664	-0.159095
1.011911	-0.148142
1.013157	-0.145448
1.014404	-0.143945
1.01565	-0.143016
1.016897	-0.142398
1.018145	-0.141848
1.01939	-0.141344
1.020638	-0.141011
1.021883	-0.1408
1.02313	-0.140487
1.024376	-0.139588
1.025623	-0.138687
1.026869	-0.137787
1.028116	-0.136883
1.029362	-0.136012
1.030609	-0.135467
1.031857	-0.134945
1.033102	-0.134719
1.034349	-0.134564
1.035595	-0.134411
1.036842	-0.134256
1.038088	-0.134087
1.039335	-0.133752
1.040581	-0.133312
1.041828	-0.132872
1.043076	-0.132438
1.044321	-0.132003
1.045568	-0.131567
1.046814	-0.131133
1.048061	-0.130742
1.049307	-0.13053
1.050554	-0.130299
1.0518	-0.129895
1.053047	-0.129339
1.054295	-0.12878
1.05554	-0.128224
1.056787	-0.127655
1.058033	-0.126979
1.05928	-0.126237
1.060526	-0.12552
1.061773	-0.12497
1.063019	-0.124457
1.064266	-0.123989
1.065514	-0.123479
1.066759	-0.122982
1.068007	-0.122743
1.069252	-0.12252
1.070499	-0.122346
1.071745	-0.122376
1.072992	-0.122416
1.074238	-0.122456
1.075485	-0.122496
1.076733	-0.122392
1.077978	-0.12222
1.079226	-0.122044
1.080471	-0.122267
1.081718	-0.122605
1.082964	-0.122946
1.084211	-0.123286
1.085457	-0.123695
1.086704	-0.12472
1.087952	-0.125762
1.089197	-0.126565
1.090445	-0.127118
1.09169	-0.127665
1.092937	-0.128213
1.094183	-0.128766
1.09543	-0.129002
1.096676	-0.129158
1.097923	-0.129313
1.099169	-0.129046
1.100416	-0.12873
1.101664	-0.128415
1.102909	-0.1281
1.104156	-0.127784
1.105402	-0.127466
1.106649	-0.127148
1.107895	-0.127073
1.109142	-0.127157
1.110388	-0.127241
1.111635	-0.127325
1.112883	-0.127413
1.114128	-0.127672
1.115376	-0.128099
1.116621	-0.128487
1.117868	-0.128668
1.119114	-0.12886
1.120361	-0.129057
1.121607	-0.129255
1.122854	-0.129453
1.124102	-0.129489
1.125347	-0.129478
1.126595	-0.129412
1.12784	-0.129303
1.129087	-0.129187
1.130333	-0.129071
1.13158	-0.128955
1.132826	-0.128794
1.134073	-0.128445
1.135321	-0.128066
1.136566	-0.127419
1.137814	-0.126553
1.139059	-0.12566
1.140306	-0.124764
1.141552	-0.12387
1.142799	-0.122618
1.144045	-0.121225
1.145292	-0.119888
1.14654	-0.118845
1.147785	-0.117841
1.149033	-0.116845
1.150278	-0.115847
1.151525	-0.115064
1.152771	-0.114532
1.154018	-0.114031
1.155264	-0.113393
1.156511	-0.112653
1.157759	-0.111901
1.159004	-0.111144
1.160252	-0.110391
1.161497	-0.110017
1.162745	-0.109728
1.16399	-0.109425
1.165237	-0.109035
1.166483	-0.108636
1.16773	-0.108238
1.168976	-0.107839
1.170223	-0.107267
1.171471	-0.106559
1.172716	-0.105776
1.173964	-0.104879
1.175209	-0.103908
1.176456	-0.10292
1.177702	-0.101933
1.178949	-0.100957
1.180195	-0.100147
1.181442	-0.099389
1.18269	-0.098631
1.183935	-0.098121
1.185183	-0.097799
1.186428	-0.097514
1.187675	-0.097229
1.188921	-0.096989
1.190168	-0.096795
1.191414	-0.096611
1.192661	-0.096428
1.193909	-0.096205
1.195154	-0.09597
1.196402	-0.095736
1.197647	-0.095502
1.198895	-0.095502
1.20014	-0.095733
1.201387	-0.096015
1.202633	-0.096265
1.20388	-0.096457
1.205128	-0.096635
1.206373	-0.096813
1.207621	-0.096927
1.208866	-0.096768
1.210114	-0.096533
1.211359	-0.096299
1.212606	-0.095783
1.213852	-0.095117
1.215099	-0.094429
1.216347	-0.09374
1.217592	-0.093173
1.21884	-0.092716
1.220085	-0.09228
1.221333	-0.092129
1.222578	-0.092474
1.223825	-0.092895
1.225071	-0.093326
1.226318	-0.093795
1.227566	-0.094339
1.228811	-0.094917
1.230059	-0.095495
1.231304	-0.09589
1.232552	-0.095742
1.233797	-0.095328
1.235044	-0.094913
1.23629	-0.094579
1.237537	-0.09433
1.238783	-0.094101
1.24003	-0.093872
1.241278	-0.093592
1.242523	-0.093267
1.243771	-0.092935
1.245016	-0.092604
1.246264	-0.092064
1.247509	-0.091311
1.248756	-0.090505
1.250002	-0.089566
1.251249	-0.08833
1.252497	-0.086974
1.253742	-0.085627
1.25499	-0.084275
1.256235	-0.082953
1.257483	-0.081653
1.258728	-0.080354
1.259975	-0.079565
1.261221	-0.079049
1.262468	-0.078533
1.263716	-0.078016
1.264961	-0.077527
1.266209	-0.077093
1.267454	-0.076678
1.268702	-0.076189
1.269947	-0.075368
1.271194	-0.074395
1.27244	-0.073427
1.273687	-0.072457
1.274935	-0.071728
1.27618	-0.071192
1.277428	-0.070717
1.278673	-0.070177
1.279921	-0.069534
1.281166	-0.068863
1.282413	-0.068189
1.283659	-0.067336
1.284906	-0.066029
1.286154	-0.064452
1.287399	-0.062864
1.288647	-0.061213
1.289892	-0.059524
1.29114	-0.057832
1.292385	-0.05614
1.293633	-0.054602
1.294878	-0.053569
1.296125	-0.052871
1.297373	-0.052137
1.298618	-0.051365
1.299866	-0.050584
1.301111	-0.049802
1.302359	-0.04902
1.303604	-0.048282
1.304852	-0.047593
1.306097	-0.046884
1.307344	-0.046073
1.30859	-0.045198
1.309837	-0.04432
1.311085	-0.043442
1.31233	-0.042685
1.313578	-0.042207
1.314823	-0.041878
1.316071	-0.041413
1.317316	-0.040778
1.318563	-0.040095
1.319809	-0.039414
1.321056	-0.038731
1.322304	-0.037612
1.323549	-0.036144
1.324797	-0.034655
1.326042	-0.032974
1.32729	-0.03115
1.328535	-0.029335
1.329782	-0.027591
1.331028	-0.025972
1.332275	-0.024533
1.333523	-0.023268
1.334768	-0.022107
1.336016	-0.02118
1.337261	-0.020362
1.338509	-0.019544
1.339754	-0.018729
1.341002	-0.017955
1.342247	-0.017265
1.343494	-0.016601
1.344742	-0.015869
1.345987	-0.015036
1.347235	-0.0142
1.34848	-0.013365
1.349728	-0.012542
1.350973	-0.011778
1.352221	-0.011063
1.353466	-0.010351
1.354713	-0.009638
1.355961	-0.008929
1.357206	-0.008223
1.358454	-0.007515
1.359699	-0.006832
1.360947	-0.006194
1.362192	-0.005569
1.36344	-0.005076
1.364685	-0.004859
1.365932	-0.004765
1.36718	-0.00467
1.368425	-0.004601
1.369673	-0.004626
1.370918	-0.00473
1.372166	-0.004799
1.373411	-0.004515
1.374659	-0.003828
1.375904	-0.003143
1.377151	-0.002456
1.378397	-0.001878
1.379644	-0.001485
1.380892	-0.001151
1.382137	-0.000931
1.383385	-0.00092
1.38463	-0.000998
1.385878	-0.001081
1.387123	-0.001176
1.388371	-0.001384
1.389616	-0.001823
1.390863	-0.002264
1.392111	-0.002609
1.393356	-0.002695
1.394604	-0.002753
1.395849	-0.00281
1.397097	-0.002792
1.398342	-0.002531
1.39959	-0.002143
1.400835	-0.001751
1.402082	-0.00133
1.40333	-0.000854
1.404575	-0.00038
1.405823	0.000097
1.407068	0.000522
1.408316	0.000825
1.409561	0.001129
1.410809	0.001441
1.412054	0.001777
1.413301	0.002132
1.414549	0.002486
1.415794	0.002841
1.417042	0.003199
1.418287	0.003559
1.419535	0.003921
1.42078	0.004276
1.422028	0.004619
1.423273	0.004962
1.42452	0.005306
1.425768	0.005753
1.427013	0.006484
1.428261	0.00736
1.429506	0.008232
1.430754	0.009095
1.431999	0.009939
1.433247	0.01078
1.434492	0.011593
1.43574	0.012118
1.436987	0.012166
1.438232	0.012212
1.43948	0.012288
1.440725	0.012532
1.441973	0.012877
1.443218	0.013219
1.444466	0.013603
1.445711	0.014223
1.446959	0.014983
1.448204	0.015744
1.449451	0.01655
1.450699	0.017591
1.451944	0.01863
1.453192	0.019668
1.454437	0.020646
1.455685	0.021334
1.45693	0.02199
1.458178	0.022645
1.459423	0.02334
1.46067	0.024223
1.461918	0.025105
1.463163	0.025983
1.464411	0.026839
1.465656	0.027632
1.466904	0.028426
1.468149	0.029183
1.469397	0.02974
1.470642	0.030131
1.471889	0.030528
1.473137	0.030918
1.474382	0.031282
1.47563	0.031627
1.476875	0.031971
1.478123	0.032347
1.479368	0.032854
1.480616	0.033373
1.481861	0.033896
1.483109	0.034421
1.484356	0.034958
1.485601	0.035498
1.486849	0.036052
1.488094	0.036697
1.489342	0.03743
1.490587	0.038112
1.491835	0.038778
1.49308	0.039521
1.494328	0.040289
1.495575	0.041059
1.49682	0.041826
1.498068	0.042499
1.499313	0.043134
1.500561	0.04377
1.501806	0.044394
1.503054	0.044845
1.504299	0.045186
1.505547	0.045529
1.506794	0.045915
1.508039	0.046542
1.509287	0.047171
1.510532	0.047798
1.51178	0.048408
1.513025	0.04876
1.514273	0.049111
1.515518	0.049454
1.516766	0.049671
1.518011	0.049807
1.519258	0.049944
1.520506	0.050081
1.521751	0.0502
1.522999	0.050112
1.524244	0.050025
1.525492	0.049999
1.526737	0.050693
1.527985	0.051562
1.52923	0.052432
1.530478	0.05332
1.531725	0.054403
1.53297	0.05567
1.534218	0.056931
1.535463	0.05805
1.536711	0.058786
1.537956	0.059521
1.539204	0.060257
1.540449	0.060978
1.541697	0.061553
1.542944	0.062103
1.544189	0.062603
1.545437	0.063153
1.546682	0.063762
1.54793	0.06438
1.549175	0.064993
1.550423	0.065535
1.551668	0.06596
1.552916	0.066374
1.554163	0.066791
1.555408	0.066734
1.556656	0.066644
1.557901	0.066554
1.559149	0.066464
1.560394	0.066463
1.561642	0.066507
1.562887	0.066554
1.564135	0.066781
1.565382	0.067291
1.566628	0.067814
1.567875	0.068339
1.56912	0.068838
1.570368	0.069089
1.571613	0.069326
1.572861	0.069565
1.574106	0.069551
1.575354	0.069464
1.576601	0.069374
1.577847	0.069284
1.579094	0.069318
1.580339	0.069441
1.581587	0.069564
1.582832	0.069779
1.58408	0.070132
1.585325	0.070491
1.586573	0.070848
1.58782	0.071206
1.589066	0.070815
1.590313	0.070222
1.591558	0.069623
1.592806	0.069403
1.594051	0.069288
1.595299	0.069172
1.596544	0.069061
1.597792	0.06905
1.599037	0.069388
1.600285	0.069803
1.601532	0.070186
1.602777	0.070251
1.604025	0.070246
1.60527	0.070241
1.606518	0.070236
1.607763	0.070209
1.609011	0.070153
1.610256	0.070092
1.611504	0.070232
1.612751	0.07055
1.613997	0.070895
1.615244	0.07124
1.616489	0.071585
1.617737	0.072354
1.618982	0.073203
1.62023	0.073996
1.621475	0.074545
1.622723	0.075051
1.62397	0.075556
1.625216	0.076061
1.626463	0.076404
1.627708	0.076475
1.628956	0.076502
1.630201	0.07662
1.631449	0.076964
1.632694	0.077346
1.633942	0.077728
1.635189	0.078109
1.636435	0.078717
1.637682	0.079416
1.638927	0.080126
1.640175	0.080925
1.64142	0.081797
1.642668	0.082678
1.643913	0.083557
1.645161	0.084355
1.646408	0.085021
1.647654	0.085667
1.648901	0.086371
1.650146	0.087271
1.651394	0.088157
1.652639	0.089102
1.653887	0.090087
1.655132	0.090798
1.65638	0.091325
1.657627	0.091823
1.658873	0.092099
1.66012	0.092063
1.661366	0.091933
1.662613	0.091803
1.663858	0.091702
1.665106	0.091882
1.666351	0.092173
1.667599	0.092543
1.668844	0.093257
1.670092	0.094102
1.671339	0.094943
1.672585	0.095786
1.673832	0.096454
1.675077	0.096936
1.676325	0.097372
1.67757	0.097668
1.678818	0.09785
1.680063	0.09801
1.681311	0.098169
1.682558	0.098379
1.683804	0.098811
1.685051	0.099316
1.686296	0.100002
1.687544	0.101185
1.688789	0.102514
1.690037	0.10385
1.691282	0.105183
1.69253	0.106437
1.693777	0.107478
1.695023	0.108456
1.69627	0.10927
1.697515	0.109959
1.698763	0.110626
1.700008	0.11129
1.701256	0.111959
1.702501	0.112545
1.703749	0.11302
1.704996	0.113478
1.706242	0.114046
1.707489	0.114714
1.708735	0.115397
1.709982	0.116082
1.711227	0.116726
1.712475	0.117187
1.71372	0.117537
1.714968	0.117882
1.716215	0.11821
1.717461	0.118528
1.718708	0.118846
1.719954	0.119164
1.721201	0.119672
1.722446	0.120493
1.723694	0.121439
1.724939	0.12221
1.726187	0.122851
1.727434	0.12348
1.72868	0.124107
1.729927	0.124667
1.731173	0.124912
1.73242	0.124989
1.733665	0.125275
1.734913	0.126011
1.736158	0.126949
1.737406	0.127887
1.738651	0.128824
1.739899	0.129883
1.741146	0.131068
1.742392	0.132296
1.743639	0.133658
1.744884	0.1351
1.746132	0.136542
1.747377	0.13798
1.748625	0.139264
1.74987	0.140092
1.751118	0.140706
1.752365	0.141303
1.753611	0.141863
1.754858	0.142408
1.756104	0.142946
1.757351	0.143449
1.758596	0.144057
1.759844	0.14485
1.761089	0.145708
1.762337	0.146576
1.763584	0.147461
1.76483	0.148351
1.766077	0.149238
1.767323	0.150124
1.76857	0.150946
1.769815	0.151667
1.771063	0.152352
1.772308	0.152984
1.773556	0.153578
1.774803	0.15417
1.776049	0.154762
1.777296	0.155358
1.778542	0.155968
1.779789	0.156591
1.781034	0.157102
1.782282	0.157445
1.783527	0.157736
1.784775	0.158028
1.786022	0.15832
1.787268	0.158751
1.788515	0.159344
1.789761	0.16002
1.791008	0.16086
1.792253	0.161798
1.793501	0.16274
1.794746	0.163682
1.795994	0.164447
1.797241	0.164781
1.798487	0.164859
1.799734	0.164775
1.80098	0.164519
1.802227	0.164244
1.803473	0.163969
1.80472	0.163683
1.805965	0.163282
1.807213	0.162783
1.808458	0.162434
1.809706	0.162445
1.810953	0.162652
1.812199	0.162859
1.813446	0.163082
1.814692	0.163316
1.815939	0.163582
1.817184	0.163874
1.818432	0.164051
1.819677	0.163967
1.820925	0.163793
1.822172	0.163619
1.823418	0.163444
1.824665	0.163262
1.825911	0.163062
1.827158	0.162856
1.828403	0.162724
1.829651	0.162721
1.830896	0.162719
1.832144	0.162716
1.833391	0.162725
1.834637	0.162782
1.835884	0.162888
1.83713	0.163007
1.838377	0.163201
1.839622	0.163482
1.84087	0.163764
1.842115	0.164047
1.843363	0.164419
1.84461	0.164973
1.845856	0.165585
1.847103	0.166053
1.848349	0.16626
1.849596	0.166413
1.850842	0.166566
1.852089	0.166665
1.853334	0.166606
1.854582	0.166429
1.855829	0.166426
1.857075	0.167073
1.858322	0.168302
1.859568	0.169525
1.860815	0.170752
1.862061	0.172109
1.863308	0.173603
1.864553	0.175042
1.865801	0.176428
1.867048	0.177585
1.868294	0.178743
1.869541	0.179905
1.870787	0.180992
1.872034	0.181754
1.87328	0.182187
1.874527	0.182586
1.875772	0.182825
1.87702	0.182902
1.878265	0.182979
1.879513	0.183056
1.88076	0.183216
1.882006	0.183654
1.883253	0.184207
1.884499	0.18489
1.885746	0.185855
1.886992	0.186816
1.888239	0.187782
1.889484	0.188748
1.890732	0.189658
1.891979	0.190418
1.893225	0.191131
1.894472	0.191696
1.895718	0.192208
1.896965	0.192717
1.898211	0.193229
1.899458	0.193731
1.900703	0.194167
1.901951	0.194497
1.903198	0.194754
1.904444	0.194868
1.905691	0.194983
1.906937	0.195097
1.908184	0.195212
1.90943	0.195434
1.910677	0.195945
1.911922	0.196537
1.91317	0.197214
1.914417	0.197995
1.915663	0.19877
1.91691	0.199514
1.918156	0.200144
1.919403	0.200365
1.920649	0.199741
1.921896	0.199173
1.923141	0.199003
1.924389	0.198875
1.925636	0.198748
1.926882	0.198621
1.928129	0.198552
1.929375	0.198844
1.930622	0.199129
1.931868	0.199332
1.933115	0.199339
1.934361	0.199347
1.935608	0.199355
1.936855	0.199384
1.938101	0.199568
1.939348	0.199933
1.940594	0.200338
1.941841	0.201021
1.943087	0.202036
1.944334	0.203048
1.94558	0.204055
1.946827	0.204966
1.948072	0.205558
1.94932	0.206149
1.950567	0.20676
1.951813	0.207463
1.95306	0.208205
1.954306	0.208944
1.955553	0.209714
1.956799	0.210643
1.958046	0.211634
1.959291	0.212621
1.960539	0.213562
1.961786	0.21427
1.963032	0.214979
1.964279	0.215689
1.965525	0.216455
1.966772	0.217385
1.968018	0.218312
1.969265	0.219246
1.97051	0.220207
1.971758	0.221143
1.973005	0.222177
1.974251	0.22323
1.975498	0.22422
1.976744	0.225064
1.977991	0.225914
1.979237	0.226761
1.980484	0.22797
1.98173	0.229183
1.982977	0.230399
1.984224	0.2316
1.98547	0.232365
1.986717	0.233078
1.987963	0.233789
1.98921	0.234402
1.990456	0.234918
1.991703	0.235431
1.992949	0.23595
1.994196	0.236528
1.995443	0.237326
1.996689	0.238129
1.997936	0.23893
1.999182	0.239795
2.000429	0.240698
2.001675	0.241594
2.002922	0.242475
2.004168	0.243093
2.005415	0.24334
2.006662	0.243582
2.007908	0.243665
2.009155	0.243423
2.010401	0.243183
2.011648	0.242941
2.012894	0.242695
2.014141	0.242348
2.015387	0.241959
2.016634	0.241572
2.017879	0.24122
2.019127	0.240875
2.020374	0.24053
2.02162	0.240185
2.022867	0.239862
2.024113	0.239805
2.02536	0.239748
2.026606	0.23978
2.027853	0.23996
2.029099	0.240156
2.030346	0.240353
2.031593	0.24055
2.032839	0.240669
2.034086	0.240748
2.035332	0.240823
2.036579	0.240898
2.037825	0.240972
2.039072	0.241046
2.040318	0.24112
2.041565	0.241194
2.042812	0.240932
2.044058	0.240642
2.045305	0.240377
2.046551	0.240223
2.047798	0.240077
2.049044	0.239932
2.050291	0.239788
2.051537	0.239735
2.052784	0.239783
2.054031	0.239838
2.055277	0.239888
2.056524	0.239935
2.05777	0.239982
2.059017	0.240029
2.060263	0.240077
2.06151	0.24006
2.062756	0.240012
2.064003	0.24004
2.06525	0.240252
2.066496	0.240474
2.067743	0.240696
2.068989	0.240918
2.070236	0.241281
2.071482	0.241977
2.072729	0.242688
2.073975	0.24341
2.075222	0.244137
2.076469	0.244856
2.077715	0.245506
2.078962	0.246191
2.080208	0.246883
2.081455	0.247572
2.082701	0.248253
2.083948	0.249391
2.085194	0.250653
2.086441	0.25191
2.087687	0.253171
2.088934	0.254352
2.090181	0.255387
2.091427	0.256387
2.092674	0.257271
2.09392	0.258036
2.095167	0.258782
2.096413	0.259526
2.09766	0.260274
2.098906	0.261018
2.100153	0.261768
2.1014	0.262514
2.102646	0.263243
2.103893	0.263972
2.105139	0.264699
2.106386	0.265429
2.107632	0.266133
2.108879	0.266738
2.110125	0.267321
2.111372	0.268099
2.112619	0.269065
2.113865	0.270054
2.115112	0.271043
2.116358	0.272033
2.117605	0.273027
2.118851	0.27402
2.120098	0.275023
2.121344	0.275897
2.122591	0.276728
2.123838	0.277559
2.125084	0.27839
2.126331	0.279153
2.127577	0.279744
2.128824	0.280307
2.13007	0.280769
2.131317	0.281022
2.132563	0.281247
2.13381	0.281482
2.135057	0.281719
2.136303	0.281948
2.13755	0.282171
2.138796	0.282392
2.140043	0.282922
2.141289	0.283631
2.142536	0.284356
2.143782	0.285081
2.145029	0.285808
2.146276	0.286138
2.147522	0.286286
2.148769	0.286371
2.150015	0.286335
2.151262	0.286256
2.152508	0.286177
2.153755	0.286098
2.155001	0.286127
2.156248	0.286274
2.157494	0.286453
2.158741	0.286565
2.159988	0.286606
2.161234	0.286627
2.162481	0.286648
2.163727	0.286671
2.164974	0.286706
2.16622	0.286746
2.167467	0.286786
2.168713	0.287014
2.16996	0.287443
2.171207	0.287923
2.172453	0.288403
2.1737	0.288706
2.174946	0.288823
2.176193	0.288895
2.177439	0.289021
2.178686	0.289298
2.179932	0.289623
2.181179	0.289948
2.182426	0.290272
2.183672	0.29068
2.184919	0.291124
2.186165	0.291594
2.187412	0.292017
2.188658	0.292368
2.189905	0.292704
2.191151	0.29304
2.192398	0.293432
2.193645	0.293993
2.194891	0.29465
2.196138	0.29539
2.197384	0.296271
2.198631	0.297217
2.199877	0.298161
2.201124	0.299105
2.20237	0.299792
2.203617	0.300253
2.204865	0.300695
2.20611	0.301147
2.207357	0.301606
2.208603	0.302065
2.20985	0.302524
2.211096	0.303036
2.212343	0.303668
2.213589	0.304353
2.214836	0.304921
2.216084	0.305322
2.217329	0.305666
2.218576	0.306008
2.219822	0.306354
2.221069	0.306756
2.222315	0.307233
2.223562	0.307813
2.224808	0.308757
2.226055	0.309913
2.227301	0.311064
2.228548	0.312216
2.229795	0.313373
2.231041	0.314363
2.232288	0.315146
2.233534	0.315722
2.234781	0.316118
2.236027	0.316453
2.237274	0.316767
2.23852	0.317077
2.239767	0.31737
2.241014	0.317553
2.24226	0.317637
2.243507	0.317713
2.244753	0.31778
2246	0.317847
2.247246	0.317913
2.248493	0.317979
2.249739	0.318102
2.250986	0.318306
2.252234	0.318613
2.253479	0.31922
2.254726	0.320067
2.255972	0.320913
2.257219	0.321759
2.258465	0.322538
2.259712	0.323175
2.260958	0.323734
2.262205	0.324139
2.263453	0.324348
2.264698	0.324536
2.265945	0.324725
2.267191	0.324912
2.268438	0.32509
2.269684	0.325259
2.270931	0.325471
2.272177	0.325776
2.273424	0.32613
2.274672	0.326483
2.275917	0.326837
2.277164	0.32729
2.27841	0.327914
2.279657	0.328611
2.280903	0.329186
2.28215	0.329551
2.283396	0.329833
2.284643	0.330117
2.285891	0.330334
2.287136	0.330224
2.288383	0.329855
2.289629	0.329493
2.290876	0.329209
2.292122	0.329008
2.293369	0.328802
2.294615	0.328593
2.295862	0.328458
2.297108	0.328525
2.298355	0.328694
2.299603	0.328895
2.300848	0.329212
2.302095	0.329632
2.303341	0.330051
2.304588	0.330472
2.305834	0.330896
2.307081	0.331333
2.308327	0.331769
2.309574	0.332098
2.310822	0.332147
2.312067	0.332056
2.313314	0.331965
2.31456	0.331809
2.315807	0.331379
2.317053	0.330663
2.3183	0.330021
2.319546	0.329682
2.320793	0.329656
2.322041	0.32963
2.323286	0.329604
2.324533	0.329702
2.325779	0.330022
2.327026	0.330369
2.328272	0.330633
2.329519	0.33072
2.330765	0.330747
2.332012	0.330774
2.33326	0.330766
2.334505	0.330666
2.335752	0.330508
2.336998	0.33035
2.338245	0.330184
2.339491	0.330002
2.340738	0.329817
2.341984	0.329633
2.343231	0.329543
2.344479	0.32965
2.345724	0.329861
2.346972	0.330082
2.348217	0.330248
2.349464	0.330311
2.35071	0.330374
2.351957	0.330437
2.353203	0.330467
2.35445	0.330382
2.355698	0.330284
2.356943	0.330307
2.358191	0.330803
2.359436	0.331477
2.360683	0.332153
2.361929	0.332805
2.363176	0.333343
2.364422	0.333766
2.365669	0.334195
2.366915	0.334692
2.368162	0.335354
2.36941	0.336017
2.370655	0.336677
2.371902	0.337418
2.373148	0.338445
2.374395	0.339635
2.375641	0.340795
2.376888	0.341853
2.378134	0.342856
2.379381	0.343858
2.380629	0.344811
2.381874	0.34548
2.383121	0.345792
2.384367	0.346104
2.385614	0.346413
2.38686	0.346716
2.388107	0.347018
2.389353	0.347321
2.3906	0.347683
2.391848	0.348236
2.393093	0.348858
2.394341	0.34946
2.395586	0.349984
2.396833	0.350456
2.398079	0.350896
2.399326	0.351359
2.400572	0.351849
2.401819	0.35236
2.403067	0.35288
2.404312	0.353471
2.40556	0.354383
2.406805	0.355291
2.408052	0.356209
2.409298	0.357128
2.410545	0.358082
2.411791	0.359164
2.413038	0.360242
2.414286	0.361262
2.415531	0.362238
2.416779	0.363216
2.418024	0.36419
2.419271	0.365105
2.420517	0.365513
2.421764	0.365714
2.42301	0.365882
2.424257	0.365914
2.425505	0.365945
2.42675	0.365977
2.427998	0.366006
2.429243	0.365986
2.43049	0.365779
2.431736	0.365568
2.432983	0.365319
2.434229	0.364976
2.435476	0.364635
2.436722	0.364291
2.437969	0.363962
2.439217	0.363742
2.440462	0.363586
2.44171	0.363476
2.442955	0.363666
2.444202	0.364035
2.445448	0.364404
2.446695	0.364773
2.447941	0.365145
2.449188	0.365524
2.450436	0.365886
2.451681	0.366212
2.452929	0.366488
2.454174	0.366769
2.455421	0.367052
2.456667	0.367333
2.457914	0.367696
2.45916	0.368111
2.460407	0.368529
2.461655	0.369052
2.4629	0.369652
2.464148	0.370249
2.465393	0.370844
2.46664	0.371404
2.467886	0.371603
2.469133	0.371802
2.470379	372
2.471626	0.372074
2.472874	0.372135
2.474119	0.372195
2.475367	0.372256
2.476612	0.372369
2.477859	0.372533
2.479105	0.372697
2.480352	0.372859
2.481598	0.372872
2.482845	0.372869
2.484093	0.372866
2.485338	0.372882
2.486586	0.373051
2.487831	0.373221
2.489079	0.373391
2.490324	0.373669
2.491571	0.37435
[truncated: 17,264 more rows]

## Sheet: S2B Fig - pORF19KCTD
pORF19KCTD Superdex 200 Increase
ml (Elution volume)	mAU (UV 280nm)
0.00118	-0.425297
0.002423	-0.798465
0.003667	-0.798694
0.00491	-0.799676
0.006153	-0.800961
0.007396	-0.80277
0.00864	-0.804318
0.009883	-0.805439
0.011126	-0.806352
0.012369	-0.807205
0.013613	-0.807748
0.014856	-0.808187
0.016099	-0.808617
0.017343	-0.809047
0.018586	-0.809169
0.019829	-0.809092
0.021072	-0.808985
0.022316	-0.809053
0.023559	-0.809418
0.024802	-0.809838
0.026046	-0.810257
0.027289	-0.810696
0.028532	-0.811179
0.029775	-0.811653
0.031019	-0.812125
0.032262	-0.81276
0.033505	-0.813458
0.034748	-0.814161
0.035992	-0.814869
0.037235	-0.815546
0.038478	-0.816197
0.039722	-0.816842
0.040965	-0.817561
0.042208	-0.818626
0.043451	-0.819887
0.044695	-0.821149
0.045938	-0.822409
0.047181	-0.823458
0.048424	-0.824358
0.049668	-0.825259
0.050911	-0.82616
0.052154	-0.827063
0.053398	-0.827965
0.054641	-0.828868
0.055884	-0.82991
0.057127	-0.831382
0.058371	-0.833122
0.059614	-0.834855
0.060857	-0.836679
0.062101	-0.838586
0.063344	-0.840489
0.064587	-0.842404
0.06583	-0.84418
0.067074	-0.845593
0.068317	-0.846784
0.06956	-0.848062
0.070803	-0.849484
0.072047	-0.850961
0.07329	-0.852439
0.074533	-0.853922
0.075777	-0.855549
0.07702	-0.857359
0.078263	-0.859159
0.079506	-0.860815
0.08075	-0.862334
0.081993	-0.863846
0.083236	-0.865326
0.08448	-0.86672
0.085723	-0.86791
0.086966	-0.868907
0.088209	-0.869333
0.089453	-0.868524
0.090696	-0.867292
0.091939	-0.866059
0.093182	-0.864825
0.094426	-0.863513
0.095669	-0.862051
0.096912	-0.860556
0.098156	-0.858663
0.099399	-0.856108
0.100642	-0.853545
0.101885	-0.850994
0.103129	-0.848394
0.104372	-0.845547
0.105615	-0.842386
0.106858	-0.83885
0.108102	-0.83431
0.109345	-0.82941
0.110588	-0.824486
0.111832	-0.819569
0.113075	-0.814666
0.114318	-0.809745
0.115561	-0.804745
0.116805	-0.799241
0.118048	-0.792501
0.119291	-0.785758
0.120535	-0.778997
0.121778	-0.772315
0.123021	-0.765547
0.124264	-0.75861
0.125508	-0.751462
0.126751	-0.743416
0.127994	-0.735029
0.129237	-0.726661
0.130481	-0.71826
0.131724	-0.709839
0.132967	-0.701224
0.134211	-0.692392
0.135454	-0.682555
0.136697	-0.671381
0.13794	-0.660398
0.139184	-0.649025
0.140427	-0.637694
0.14167	-0.626427
0.142913	-0.615369
0.144157	-0.604316
0.1454	-0.593246
0.146643	-0.582104
0.147887	-0.570979
0.14913	-0.559857
0.150373	-0.548951
0.151616	-0.539486
0.15286	-0.530585
0.154103	-0.521509
0.155346	-0.511599
0.15659	-0.501701
0.157833	-0.491783
0.159076	-0.481903
0.160319	-0.472194
0.161563	-0.463388
0.162806	-0.454583
0.164049	-0.445394
0.165292	-0.435508
0.166536	-0.42565
0.167779	-0.415804
0.169022	-0.40611
0.170266	-0.397503
0.171509	-0.38943
0.172752	-0.381304
0.173995	-0.373238
0.175239	-0.365173
0.176482	-0.357106
0.177725	-0.349091
0.178968	-0.341352
0.180212	-0.33514
0.181455	-0.328909
0.182698	-0.32266
0.183942	-0.316259
0.185185	-0.309837
0.186428	-0.303427
0.187671	-0.297108
0.188915	-0.291793
0.190158	-0.287111
0.191401	-0.282713
0.192645	-0.27787
0.193888	-0.272954
0.195131	-0.268047
0.196374	-0.263133
0.197618	-0.258963
0.198861	-0.256554
0.200104	-0.254346
0.201347	-0.252134
0.202591	-0.250487
0.203834	-0.249061
0.205077	-0.247642
0.206321	-0.246222
0.207564	-0.244831
0.208807	-0.243455
0.21005	-0.24207
0.211294	-0.240697
0.212537	-0.239328
0.21378	-0.237967
0.215023	-0.236608
0.216267	-0.235338
0.21751	-0.234888
0.218753	-0.234553
0.219997	-0.234216
0.22124	-0.233881
0.222483	-0.23363
0.223726	-0.233391
0.22497	-0.233152
0.226213	-0.233185
0.227456	-0.233898
0.2287	-0.234705
0.229943	-0.23551
0.231186	-0.236096
0.232429	-0.236422
0.233673	-0.236717
0.234916	-0.237008
0.236159	-0.237279
0.237402	-0.237524
0.238646	-0.237765
0.239889	-0.238006
0.241132	-0.237762
0.242376	-0.237439
0.243619	-0.237139
0.244862	-0.236842
0.246105	-0.236641
0.247349	-0.236499
0.248592	-0.236363
0.249835	-0.235866
0.251078	-0.23483
0.252322	-0.233613
0.253565	-0.232401
0.254808	-0.231177
0.256052	-0.229937
0.257295	-0.22869
0.258538	-0.227443
0.259781	-0.225653
0.261025	-0.22359
0.262268	-0.221526
0.263511	-0.21946
0.264755	-0.216973
0.265998	-0.214165
0.267241	-0.211303
0.268484	-0.2083
0.269728	-0.204895
0.270971	-0.201318
0.272214	-0.197752
0.273457	-0.194207
0.274701	-0.190636
0.275944	-0.18704
0.277187	-0.183453
0.278431	-0.179899
0.279674	-0.176409
0.280917	-0.172943
0.28216	-0.169475
0.283404	-0.166001
0.284647	-0.162471
0.28589	-0.158908
0.287133	-0.155342
0.288377	-0.152001
0.28962	-0.14879
0.290863	-0.145577
0.292107	-0.142362
0.29335	-0.139309
0.294593	-0.136512
0.295836	-0.133845
0.29708	-0.131191
0.298323	-0.128121
0.299566	-0.124527
0.30081	-0.120834
0.302053	-0.117152
0.303296	-0.113713
0.304539	-0.110592
0.305783	-0.107483
0.307026	-0.104411
0.308269	-0.101399
0.309512	-0.098397
0.310756	-0.095402
0.311999	-0.092627
0.313242	-0.090386
0.314486	-0.088465
0.315729	-0.086489
0.316972	-0.083928
0.318215	-0.080652
0.319459	-0.077383
0.320702	-0.074112
0.321945	-0.071182
0.323188	-0.068736
0.324432	-0.066288
0.325675	-0.063937
0.326918	-0.061798
0.328162	-0.059755
0.329405	-0.057709
0.330648	-0.05575
0.331891	-0.054128
0.333135	-0.052801
0.334378	-0.051482
0.335621	-0.050294
0.336865	-0.049277
0.338108	-0.048261
0.339351	-0.047244
0.340594	-0.046207
0.341838	-0.045113
0.343081	-0.043976
0.344324	-0.042837
0.345567	-0.0417
0.346811	-0.040567
0.348054	-0.039433
0.349297	-0.038315
0.350541	-0.037145
0.351784	-0.035796
0.353027	-0.034343
0.35427	-0.03299
0.355514	-0.03194
0.356757	-0.030892
358	-0.029844
0.359243	-0.028856
0.360487	-0.028246
0.36173	-0.028182
0.362973	-0.028147
0.364217	-0.028296
0.36546	-0.028717
0.366703	-0.029139
0.367946	-0.029559
0.36919	-0.029962
0.370433	-0.030286
0.371676	-0.030591
0.37292	-0.030952
0.374163	-0.031601
0.375406	-0.032483
0.376649	-0.033365
0.377893	-0.034275
0.379136	-0.035516
0.380379	-0.037748
0.381622	-0.039995
0.382866	-0.042281
0.384109	-0.044792
0.385352	-0.047324
0.386596	-0.049869
0.387839	-0.052351
0.389082	-0.054618
0.390325	-0.056747
0.391569	-0.058812
0.392812	-0.060519
0.394055	-0.061827
0.395298	-0.06314
0.396542	-0.064443
0.397785	-0.06567
0.399028	-0.066665
0.400272	-0.067661
0.401515	-0.068914
0.402758	-0.07129
0.404001	-0.073523
0.405245	-0.075709
0.406488	-0.078112
0.407731	-0.080531
0.408975	-0.082934
0.410218	-0.085347
0.411461	-0.087807
0.412704	-0.090669
0.413948	-0.093551
0.415191	-0.09643
0.416434	-0.099281
0.417677	-0.101733
0.418921	-0.104182
0.420164	-0.106625
0.421407	-0.109066
0.422651	-0.112133
0.423894	-0.115206
0.425137	-0.118291
0.42638	-0.12123
0.427624	-0.123837
0.428867	-0.126433
0.43011	-0.129019
0.431354	-0.131968
0.432597	-0.135737
0.43384	-0.139545
0.435083	-0.143354
0.436327	-0.146892
0.43757	-0.150122
0.438813	-0.153347
0.440056	-0.156585
0.4413	-0.159979
0.442543	-0.163419
0.443786	-0.166885
0.44503	-0.170322
0.446273	-0.173494
0.447516	-0.176639
0.448759	-0.179774
0.450003	-0.18307
0.451246	-0.18663
0.452489	-0.190198
0.453732	-0.19376
0.454976	-0.197647
0.456219	-0.201983
0.457462	-0.205919
0.458706	-0.21003
0.459949	-0.214434
0.461192	-0.218911
0.462435	-0.2234
0.463679	-0.227887
0.464922	-0.231306
0.466165	-0.234384
0.467409	-0.237464
0.468652	-0.240757
0.469895	-0.244653
0.471138	-0.248702
0.472382	-0.252747
0.473625	-0.256768
0.474868	-0.26046
0.476111	-0.264042
0.477355	-0.267612
0.478598	-0.271363
0.479841	-0.275328
0.481085	-0.279365
0.482328	-0.283393
0.483571	-0.287422
0.484814	-0.290982
0.486058	-0.294385
0.487301	-0.297787
0.488544	-0.301545
0.489787	-0.305509
0.491031	-0.309502
0.492274	-0.313501
0.493517	-0.317233
0.494761	-0.320235
0.496004	-0.323013
0.497247	-0.325702
0.49849	-0.328207
0.499734	-0.330661
0.500977	-0.333119
0.50222	-0.335577
0.503463	-0.337902
0.504707	-0.340151
0.50595	-0.342388
0.507193	-0.345048
0.508437	-0.347863
0.50968	-0.350628
0.510923	-0.353199
0.512166	-0.355741
0.51341	-0.358218
0.514653	-0.360615
0.515896	-0.363011
0.517139	-0.365664
0.518383	-0.368548
0.519626	-0.371427
0.520869	-0.374303
0.522113	-0.377126
0.523356	-0.379902
0.524599	-0.382671
0.525842	-0.385511
0.527086	-0.388537
0.528329	-0.391673
0.529572	-0.394804
0.530816	-0.397778
0.532059	-0.400261
0.533302	-0.402409
0.534545	-0.404556
0.535789	-0.406556
0.537032	-0.408414
0.538275	-0.410274
0.539518	-0.412137
0.540762	-0.41388
0.542005	-0.415399
0.543248	-0.416803
0.544492	-0.418455
0.545735	-0.420462
0.546978	-0.422565
0.548221	-0.424667
0.549465	-0.426773
0.550708	-0.428643
0.551951	-0.43021
0.553195	-0.431758
0.554438	-0.433456
0.555681	-0.435251
0.556924	-0.437051
0.558168	-0.438853
0.559411	-0.440714
0.560654	-0.44274
0.561897	-0.444877
0.563141	-0.446879
0.564384	-0.448689
0.565627	-0.450485
0.566871	-0.452407
0.568114	-0.454339
0.569357	-0.456093
0.5706	-0.457441
0.571844	-0.458845
0.573087	-0.460458
0.57433	-0.46225
0.575574	-0.464045
0.576817	-0.465842
0.57806	-0.467634
0.579303	-0.469279
0.580547	-0.470586
0.58179	-0.472042
0.583033	-0.473882
0.584276	-0.475816
0.58552	-0.47775
0.586763	-0.479686
0.588006	-0.481577
0.589249	-0.483306
0.590493	-0.48488
0.591736	-0.486459
0.592979	-0.488037
0.594223	-0.489618
0.595466	-0.491198
0.596709	-0.492777
0.597952	-0.494443
0.599196	-0.496316
0.600439	-0.498218
0.601682	-0.500237
0.602926	-0.502311
0.604169	-0.504381
0.605412	-0.506451
0.606655	-0.508388
0.607899	-0.509917
0.609142	-0.511302
0.610385	-0.512841
0.611628	-0.514696
0.612872	-0.51655
0.614115	-0.5184
0.615358	-0.520227
0.616602	-0.521894
0.617845	-0.523313
0.619088	-0.524769
0.620331	-0.526281
0.621575	-0.527756
0.622818	-0.529226
0.624061	-0.530692
0.625305	-0.532173
0.626548	-0.53378
0.627791	-0.535443
0.629034	-0.53709
0.630278	-0.538582
0.631521	-0.540057
0.632764	-0.541532
0.634007	-0.542993
0.635251	-0.544267
0.636494	-0.545297
0.637737	-0.546331
0.638981	-0.54747
0.640224	-0.548755
0.641467	-0.55003
0.64271	-0.551316
0.643954	-0.552564
0.645197	-0.55334
0.64644	-0.553988
0.647684	-0.554646
0.648927	-0.555302
0.65017	-0.555956
0.651413	-0.556611
0.652657	-0.55727
0.6539	-0.557921
0.655143	-0.558572
0.656386	-0.559237
0.65763	-0.560159
0.658873	-0.561197
0.660116	-0.562222
0.661359	-0.563257
0.662603	-0.564281
0.663846	-0.565191
0.665089	-0.566022
0.666333	-0.566835
0.667576	-0.567228
0.668819	-0.567619
0.670062	-0.568003
0.671306	-0.56835
0.672549	-0.568684
0.673792	-0.568657
0.675036	-0.56857
0.676279	-0.568516
0.677522	-0.568546
0.678765	-0.568589
0.680009	-0.568632
0.681252	-0.568674
0.682495	-0.568757
0.683738	-0.568886
0.684982	-0.569022
0.686225	-0.568956
0.687468	-0.568805
0.688712	-0.568645
0.689955	-0.568485
0.691198	-0.568325
0.692441	-0.56831
0.693685	-0.568338
0.694928	-0.568368
0.696171	-0.568832
0.697415	-0.569487
0.698658	-0.570163
0.699901	-0.570841
0.701144	-0.571429
0.702388	-0.571879
0.703631	-0.572303
0.704874	-0.572725
0.706117	-0.573127
0.707361	-0.573523
0.708604	-0.57392
0.709847	-0.574317
0.711091	-0.57471
0.712334	-0.575106
0.713577	-0.575501
0.71482	-0.575746
0.716064	-0.575893
0.717307	-0.576024
0.71855	-0.576156
0.719793	-0.576071
0.721037	-0.575843
0.72228	-0.575593
0.723523	-0.575353
0.724767	-0.575676
0.72601	-0.576218
0.727253	-0.576785
0.728496	-0.577354
0.72974	-0.578196
0.730983	-0.579206
0.732226	-0.580213
0.73347	-0.581133
0.734713	-0.581665
0.735956	-0.58198
0.737199	-0.582296
0.738443	-0.582588
0.739686	-0.58281
0.740929	-0.582996
0.742172	-0.583182
0.743416	-0.583385
0.744659	-0.583641
0.745902	-0.583923
0.747146	-0.584204
0.748389	-0.584627
0.749632	-0.585181
0.750875	-0.585758
0.752119	-0.586339
0.753362	-0.586868
0.754605	-0.587349
0.755848	-0.587824
0.757092	-0.588297
0.758335	-0.588468
0.759578	-0.588349
0.760822	-0.588177
0.762065	-0.588079
0.763308	-0.58833
0.764551	-0.588792
0.765795	-0.589255
0.767038	-0.589718
0.768281	-0.590196
0.769525	-0.590687
0.770768	-0.591177
0.772011	-0.591716
0.773254	-0.592312
0.774498	-0.592926
0.775741	-0.593538
0.776984	-0.594219
0.778227	-0.594985
0.779471	-0.595814
0.780714	-0.596688
0.781957	-0.597387
0.783201	-0.597791
0.784444	-0.598163
0.785687	-0.598537
0.78693	-0.598593
0.788174	-0.598146
0.789417	-0.5977
0.79066	-0.597294
0.791903	-0.597046
0.793147	-0.596949
0.79439	-0.596853
0.795633	-0.596809
0.796877	-0.59706
0.79812	-0.597657
0.799363	-0.598254
0.800606	-0.598931
0.80185	-0.599748
0.803093	-0.600579
0.804336	-0.601413
0.80558	-0.602235
0.806823	-0.603017
0.808066	-0.60376
0.809309	-0.604532
0.810553	-0.605392
0.811796	-0.606291
0.813039	-0.607193
0.814282	-0.608092
0.815526	-0.609022
0.816769	-0.610012
0.818012	-0.611032
0.819256	-0.61215
0.820499	-0.613379
0.821742	-0.61461
0.822985	-0.615841
0.824229	-0.617024
0.825472	-0.617944
0.826715	-0.61854
0.827958	-0.619097
0.829202	-0.619566
0.830445	-0.619988
0.831688	-0.620388
0.832932	-0.620815
0.834175	-0.621243
0.835418	-0.621595
0.836661	-0.621914
0.837905	-0.622224
0.839148	-0.622474
0.840391	-0.622707
0.841635	-0.622942
0.842878	-0.623178
0.844121	-0.623484
0.845364	-0.624181
0.846608	-0.624917
0.847851	-0.625644
0.849094	-0.626362
0.850337	-0.627081
0.851581	-0.627798
0.852824	-0.628497
0.854067	-0.629073
0.855311	-0.629442
0.856554	-0.629835
0.857797	-0.630368
0.85904	-0.630919
0.860284	-0.631471
0.861527	-0.632023
0.86277	-0.632546
0.864013	-0.632879
0.865257	-0.633197
0.8665	-0.633522
0.867743	-0.633854
0.868987	-0.634185
0.87023	-0.634517
0.871473	-0.634835
0.872716	-0.63506
0.87396	-0.635219
0.875203	-0.635239
0.876446	-0.634743
0.87769	-0.634247
0.878933	-0.63375
0.880176	-0.633246
0.881419	-0.632681
0.882663	-0.631958
0.883906	-0.631272
0.885149	-0.63069
0.886392	-0.630086
0.887636	-0.629475
0.888879	-0.628861
0.890122	-0.628245
0.891366	-0.627732
0.892609	-0.627268
0.893852	-0.626838
0.895095	-0.626716
0.896339	-0.626612
0.897582	-0.626508
0.898825	-0.626404
0.900069	-0.626299
0.901312	-0.626259
0.902555	-0.626239
0.903798	-0.626139
0.905042	-0.625953
0.906285	-0.62576
0.907528	-0.625568
0.908771	-0.625376
0.910015	-0.625191
0.911258	-0.625018
0.912501	-0.624846
0.913745	-0.625075
0.914988	-0.625383
0.916231	-0.625693
0.917474	-0.626004
0.918718	-0.626315
0.919961	-0.626474
0.921204	-0.626602
0.922447	-0.626684
0.923691	-0.626657
0.924934	-0.626621
0.926177	-0.626584
0.927421	-0.626548
0.928664	-0.626503
0.929907	-0.62645
0.93115	-0.626397
0.932394	-0.625969
0.933637	-0.625342
0.93488	-0.624701
0.936123	-0.62406
0.937367	-0.623514
0.93861	-0.623441
0.939853	-0.623463
0.941097	-0.623584
0.94234	-0.62413
0.943583	-0.624829
0.944826	-0.625527
0.94607	-0.626228
0.947313	-0.626878
0.948556	-0.627478
0.9498	-0.628071
0.951043	-0.628548
0.952286	-0.628927
0.953529	-0.629288
0.954773	-0.629647
0.956016	-0.629981
0.957259	-0.63008
0.958502	-0.630082
0.959746	-0.630092
0.960989	-0.630136
0.962232	-0.630193
0.963476	-0.630251
0.964719	-0.630308
0.965962	-0.630425
0.967205	-0.630629
0.968449	-0.630859
0.969692	-0.631439
0.970935	-0.632268
0.972179	-0.633135
0.973422	-0.634002
0.974665	-0.634865
0.975908	-0.635432
0.977152	-0.635831
0.978395	-0.636214
0.979638	-0.636595
0.980881	-0.636977
0.982125	-0.637359
0.983368	-0.63774
0.984611	-0.638155
0.985855	-0.638664
0.987098	-0.639208
0.988341	-0.639682
0.989584	-0.640121
0.990828	-0.640529
0.992071	-0.640935
0.993314	-0.641362
0.994557	-0.642003
0.995801	-0.64294
0.997044	-0.643978
0.998287	-0.645031
0.999531	-0.646092
1.000774	-0.647154
1.002017	-0.648214
1.00326	-0.649207
1.004504	-0.649869
1.005747	-0.651202
1.00699	-0.657833
1.008234	-0.657568
1.009477	-0.657289
1.01072	-0.656596
1.011963	-0.655583
1.013207	-0.654985
1.01445	-0.654502
1.015693	-0.654053
1.016937	-0.65363
1.01818	-0.653222
1.019423	-0.652817
1.020666	-0.652496
1.02191	-0.652532
1.023153	-0.6526
1.024396	-0.652668
1.025639	-0.652735
1.026883	-0.652803
1.028126	-0.652966
1.029369	-0.653139
1.030613	-0.652861
1.031856	-0.652338
1.033099	-0.651792
1.034342	-0.651246
1.035586	-0.650701
1.036829	-0.650138
1.038072	-0.649563
1.039315	-0.648999
1.040559	-0.648561
1.041802	-0.648136
1.043045	-0.647714
1.044289	-0.64732
1.045532	-0.646971
1.046775	-0.64676
1.048018	-0.646602
1.049262	-0.646478
1.050505	-0.646419
1.051748	-0.646381
1.052992	-0.646343
1.054235	-0.646305
1.055478	-0.64602
1.056721	-0.645523
1.057965	-0.644979
1.059208	-0.64445
1.060451	-0.643949
1.061694	-0.643456
1.062938	-0.642963
1.064181	-0.642663
1.065424	-0.642906
1.066668	-0.643358
1.067911	-0.64381
1.069154	-0.644138
1.070397	-0.644406
1.071641	-0.644674
1.072884	-0.644943
1.074127	-0.645034
1.07537	-0.644966
1.076614	-0.644862
1.077857	-0.644798
1.0791	-0.644779
1.080344	-0.644774
1.081587	-0.644769
1.08283	-0.6447
1.084073	-0.644346
1.085317	-0.643867
1.08656	-0.64341
1.087803	-0.64306
1.089046	-0.642759
1.09029	-0.642458
1.091533	-0.642157
1.092776	-0.642188
1.09402	-0.642532
1.095263	-0.642951
1.096506	-0.643278
1.097749	-0.643507
1.098993	-0.643714
1.100236	-0.643933
1.101479	-0.64415
1.102723	-0.644295
1.103966	-0.644367
1.105209	-0.644439
1.106452	-0.644477
1.107696	-0.644468
1.108939	-0.644449
1.110182	-0.64443
1.111426	-0.644388
1.112669	-0.644289
1.113912	-0.644151
1.115155	-0.644049
1.116399	-0.644136
1.117642	-0.644395
1.118885	-0.644653
1.120128	-0.644912
1.121372	-0.645158
1.122615	-0.645378
1.123858	-0.645584
1.125101	-0.645732
1.126345	-0.645796
1.127588	-0.645842
1.128831	-0.645888
1.130075	-0.645934
1.131318	-0.646064
1.132561	-0.646294
1.133804	-0.646508
1.135048	-0.646685
1.136291	-0.646841
1.137534	-0.646998
1.138777	-0.647155
1.140021	-0.647285
1.141264	-0.647364
1.142507	-0.647422
1.143751	-0.647356
1.144994	-0.647123
1.146237	-0.646875
1.14748	-0.646626
1.148724	-0.646361
1.149967	-0.646019
1.15121	-0.645619
1.152454	-0.645263
1.153697	-0.645006
1.15494	-0.644877
1.156183	-0.644749
1.157427	-0.64462
1.15867	-0.644525
1.159913	-0.644546
1.161157	-0.644609
1.1624	-0.644665
1.163643	-0.644689
1.164886	-0.644689
1.16613	-0.644689
1.167373	-0.644689
1.168616	-0.644707
1.169859	-0.644784
1.171103	-0.644875
1.172346	-0.644908
1.173589	-0.644711
1.174833	-0.644389
1.176076	-0.644066
1.177319	-0.643724
1.178562	-0.643248
1.179806	-0.642531
1.181049	-0.641809
1.182292	-0.641062
1.183535	-0.640205
1.184779	-0.639347
1.186022	-0.638495
1.187265	-0.637669
1.188509	-0.63695
1.189752	-0.636254
1.190995	-0.635586
1.192238	-0.635021
1.193482	-0.634498
1.194725	-0.633974
1.195968	-0.633458
1.197212	-0.632979
1.198455	-0.632528
1.199698	-0.632056
1.200941	-0.631459
1.202185	-0.630683
1.203428	-0.629917
1.204671	-0.629193
1.205914	-0.628504
1.207158	-0.628008
1.208401	-0.627542
1.209644	-0.627072
1.210888	-0.626568
1.212131	-0.626061
1.213374	-0.625553
1.214617	-0.625043
1.215861	-0.624414
1.217104	-0.623607
1.218347	-0.622801
1.21959	-0.621957
1.220834	-0.62109
1.222077	-0.620222
1.22332	-0.619353
1.224564	-0.618484
1.225807	-0.617648
1.22705	-0.616841
1.228293	-0.61604
1.229537	-0.615427
1.23078	-0.614837
1.232023	-0.614249
1.233266	-0.613656
1.23451	-0.613067
1.235753	-0.612726
1.236996	-0.612549
1.23824	-0.612459
1.239483	-0.612571
1.240726	-0.612683
1.241969	-0.612795
1.243213	-0.612907
1.244456	-0.61302
1.245699	-0.613267
1.246943	-0.613515
1.248186	-0.613852
1.249429	-0.6142
1.250672	-0.614547
1.251916	-0.614896
1.253159	-0.615243
1.254402	-0.615472
1.255646	-0.61565
1.256889	-0.615594
1.258132	-0.615054
1.259375	-0.614492
1.260619	-0.613892
1.261862	-0.613284
1.263105	-0.612757
1.264348	-0.612429
1.265592	-0.612147
1.266835	-0.611985
1.268078	-0.611883
1.269322	-0.611788
1.270565	-0.611693
1.271808	-0.611599
1.273051	-0.611531
1.274295	-0.611474
1.275538	-0.611362
1.276781	-0.611179
1.278024	-0.61098
1.279268	-0.610782
1.280511	-0.610583
1.281754	-0.610415
1.282997	-0.610274
1.284241	-0.610139
1.285484	-0.609685
1.286727	-0.609104
1.287971	-0.60851
1.289214	-0.60792
1.290457	-0.607327
1.2917	-0.606587
1.292944	-0.605785
1.294187	-0.604911
1.29543	-0.603741
1.296674	-0.602492
1.297917	-0.601238
1.29916	-0.599988
1.300403	-0.598669
1.301647	-0.597176
1.30289	-0.595634
1.304133	-0.594378
1.305377	-0.59339
1.30662	-0.592459
1.307863	-0.591528
1.309106	-0.590594
1.31035	-0.58961
1.311593	-0.588675
1.312836	-0.587714
1.314079	-0.586671
1.315323	-0.58558
1.316566	-0.584482
1.317809	-0.583383
1.319053	-0.582421
1.320296	-0.58187
1.321539	-0.581556
1.322782	-0.581165
1.324026	-0.580534
1.325269	-0.579767
1.326512	-0.578998
1.327755	-0.578229
1.328999	-0.577375
1.330242	-0.576437
1.331485	-0.575483
1.332729	-0.574578
1.333972	-0.573749
1.335215	-0.572947
1.336458	-0.572143
1.337702	-0.571379
1.338945	-0.570688
1.340188	-0.570027
1.341431	-0.569365
1.342675	-0.568847
1.343918	-0.568446
1.345161	-0.568044
1.346405	-0.567643
1.347648	-0.567467
1.348891	-0.567501
1.350134	-0.567557
1.351378	-0.567541
1.352621	-0.567298
1.353864	-0.566914
1.355108	-0.566531
1.356351	-0.566195
1.357594	-0.566092
1.358837	-0.566154
1.360081	-0.566215
1.361324	-0.566324
1.362567	-0.56648
1.363811	-0.566636
1.365054	-0.566783
1.366297	-0.566803
1.36754	-0.566514
1.368784	-0.566064
1.370027	-0.565637
1.37127	-0.565286
1.372513	-565
1.373757	-0.564713
1375	-0.564428
1.376243	-0.56416
1.377486	-0.563931
1.37873	-0.563712
1.379973	-0.563305
1.381216	-0.5625
1.38246	-0.561653
1.383703	-0.560806
1.384946	-0.560004
1.386189	-0.559398
1.387433	-0.559007
1.388676	-0.558615
1.389919	-0.558218
1.391163	-0.55781
1.392406	-0.557403
1.393649	-0.556997
1.394892	-0.556559
1.396136	-0.556042
1.397379	-0.555483
1.398622	-0.554934
1.399866	-0.55442
1.401109	-0.553928
1.402352	-0.553437
1.403595	-0.552945
1.404839	-0.552371
1.406082	-0.551621
1.407325	-0.550866
1.408568	-0.550014
1.409812	-0.548996
1.411055	-0.547977
1.412298	-0.546959
1.413542	-0.545983
1.414785	-0.545193
1.416028	-0.544616
1.417271	-0.544029
1.418515	-0.543404
1.419758	-0.542708
1.421001	-0.54196
1.422244	-0.541213
1.423488	-0.540453
1.424731	-0.539615
1.425974	-0.538766
1.427218	-0.537926
1.428461	-0.537159
1.429704	-0.536412
1.430947	-0.535665
1.432191	-0.534908
1.433434	-0.534087
1.434677	-0.533176
1.43592	-0.532265
1.437164	-0.531348
1.438407	-0.530424
1.43965	-0.5295
1.440894	-0.528578
1.442137	-0.527712
1.44338	-0.52736
1.444623	-0.527064
1.445867	-0.526782
1.44711	-0.526633
1.448353	-0.526539
1.449597	-0.526444
1.45084	-0.52635
1.452083	-0.526259
1.453326	-0.52618
1.45457	-0.526094
1.455813	-0.525911
1.457056	-0.525437
1.458299	-0.524964
1.459543	-0.524488
1.460786	-0.524012
1.462029	-0.523503
1.463273	-0.522959
1.464516	-0.522448
1.465759	-0.522342
1.467002	-0.522404
1.468246	-0.522467
1.469489	-0.522531
1.470732	-0.52263
1.471975	-0.522921
1.473219	-0.523233
1.474462	-0.52354
1.475705	-0.523669
1.476949	-0.523773
1.478192	-0.523877
1.479435	-0.523981
1.480678	-0.52416
1.481922	-0.524425
1.483165	-0.524699
1.484408	-0.524999
1.485651	-0.525337
1.486895	-0.525678
1.488138	-0.52602
1.489381	-0.526363
1.490625	-0.526637
1.491868	-0.526881
1.493111	-0.527125
1.494354	-0.526969
1.495598	-0.526651
1.496841	-0.526318
1.498084	-0.525984
1.499328	-0.525654
1.500571	-0.525331
1.501814	-0.52501
1.503057	-0.524719
1.504301	-0.524717
1.505544	-0.524764
1.506787	-0.524811
1.508031	-0.524858
1.509274	-0.524785
1.510517	-0.52464
1.51176	-0.524486
1.513004	-0.524447
1.514247	-0.524457
1.51549	-0.524473
1.516733	-0.524488
1.517977	-0.52457
1.51922	-0.524929
1.520463	-0.525342
1.521707	-0.525713
1.52295	-0.525728
1.524193	-0.525679
1.525436	-0.525634
1.52668	-0.525585
1.527923	-0.525258
1.529166	-0.524667
1.530409	-0.524011
1.531653	-0.523401
1.532896	-0.522833
1.534139	-0.522278
1.535383	-0.521723
1.536626	-0.521184
1.537869	-0.520781
1.539112	-0.52045
1.540356	-0.520119
1.541599	-0.519846
1.542842	-0.519628
1.544086	-0.519423
1.545329	-0.519219
1.546572	-0.518998
1.547815	-0.518742
1.549059	-0.518471
1.550302	-0.5182
1.551545	-0.51752
1.552788	-0.516555
1.554032	-0.515563
1.555275	-0.514566
1.556518	-0.513869
1.557762	-0.513414
1.559005	-513
1.560248	-0.512641
1.561491	-0.512396
1.562735	-0.512198
1.563978	-0.511999
1.565221	-0.511778
1.566464	-0.511332
1.567708	-0.510764
1.568951	-0.510197
1.570194	-0.509509
1.571438	-0.508701
1.572681	-0.507861
1.573924	-0.507021
1.575167	-0.506097
1.576411	-0.505103
1.577654	-0.50414
1.578897	-0.503221
1.58014	-0.502314
1.581384	-0.5014
1.582627	-0.500483
1.58387	-0.49959
1.585114	-0.4989
1.586357	-0.498445
1.5876	-0.497991
1.588843	-0.497521
1.590087	-0.497019
1.59133	-0.496507
1.592573	-0.495994
1.593817	-0.495452
1.59506	-0.494857
1.596303	-0.494244
1.597546	-0.493681
1.59879	-0.493297
1.600033	-0.493071
1.601276	-0.492845
1.60252	-0.49262
1.603763	-0.492357
1.605006	-0.492026
1.606249	-0.491674
1.607493	-0.491267
1.608736	-0.49071
1.609979	-0.490045
1.611222	-0.489376
1.612466	-0.488702
1.613709	-0.488298
1.614952	-0.488306
1.616195	-0.488356
1.617439	-0.488257
1.618682	-0.487901
1.619925	-0.487489
1.621169	-0.487078
1.622412	-0.486632
1.623655	-0.486083
1.624898	-0.485457
1.626142	-0.484924
1.627385	-0.484635
1.628628	-0.484492
1.629871	-0.484349
1.631115	-0.484213
1.632358	-0.484132
1.633601	-0.484194
1.634845	-0.484323
1.636088	-0.484299
1.637331	-0.483697
1.638574	-0.483095
1.639818	-0.482493
1.641061	-0.481888
1.642304	-0.48126
1.643548	-0.480563
1.644791	-0.479869
1.646034	-0.479241
1.647277	-0.478898
1.648521	-0.478623
1.649764	-0.478346
1.651007	-0.478079
1.652251	-0.477847
1.653494	-0.477629
1.654737	-0.477412
1.65598	-0.477186
1.657224	-0.476924
1.658467	-0.476659
1.65971	-0.476372
1.660953	-0.475942
1.662197	-0.47529
1.66344	-0.474637
1.664683	-0.473965
1.665927	-0.473146
1.66717	-0.472012
1.668413	-0.470873
1.669656	-0.469755
1.6709	-0.468779
1.672143	-0.467958
1.673386	-0.467137
1.674629	-0.466374
1.675873	-0.465925
1.677116	-0.465659
1.678359	-0.465394
1.679603	-0.465192
1.680846	-0.465311
1.682089	-0.465508
1.683332	-0.465701
1.684576	-0.465873
1.685819	-0.465977
1.687062	-0.466091
1.688305	-0.466208
1.689549	-0.466088
1.690792	-0.465725
1.692035	-0.46536
1.693279	-0.464992
1.694522	-0.464523
1.695765	-0.463982
1.697008	-0.463437
1.698252	-0.46289
1.699495	-0.463054
1.700738	-0.46324
1.701982	-0.463425
1.703225	-0.463591
1.704468	-0.463574
1.705711	-0.46355
1.706955	-0.463526
1.708198	-0.463502
1.709441	-0.463157
1.710684	-0.462715
1.711928	-0.462272
1.713171	-0.46194
1.714414	-0.461686
1.715658	-0.461436
1.716901	-0.461187
1.718144	-0.460937
1.719387	-0.460727
1.720631	-0.460524
1.721874	-0.46032
1.723117	-0.460134
1.72436	-0.459951
1.725604	-0.459767
1.726847	-0.459583
1.72809	-0.459491
1.729334	-0.45977
1.730577	-0.460073
1.73182	-0.460262
1.733063	-0.460183
1.734307	-0.460087
1.73555	-0.459991
1.736793	-0.459894
1.738037	-0.459508
1.73928	-0.458947
1.740523	-0.458314
1.741766	-0.457674
1.74301	-0.457038
1.744253	-0.456404
1.745496	-0.455768
1.74674	-0.455139
1.747983	-0.454565
1.749226	-0.454009
1.750469	-0.453466
1.751713	-0.452976
1.752956	-0.452502
1.754199	-0.452029
1.755442	-0.451556
1.756686	-0.451161
1.757929	-0.450848
1.759172	-0.450552
1.760416	-0.45024
1.761659	-0.449906
1.762902	-0.449564
1.764145	-0.449223
1.765389	-0.448897
1.766632	-0.448716
1.767875	-0.448584
1.769118	-0.448453
1.770362	-0.448514
1.771605	-0.448647
1.772848	-0.448782
1.774091	-0.448915
1.775335	-0.448966
1.776578	-0.448929
1.777821	-0.448869
1.779065	-0.448797
1.780308	-0.448711
1.781551	-0.448622
1.782794	-0.448532
1.784038	-0.448443
1.785281	-0.44834
1.786524	-0.448232
1.787768	-0.448064
1.789011	-0.447636
1.790254	-0.447114
1.791497	-0.446625
1.792741	-0.446142
1.793984	-0.445696
1.795227	-0.445433
1.796471	-0.445306
1.797714	-0.44524
1.798957	-0.445275
1.8002	-0.445349
1.801444	-0.445422
1.802687	-0.445496
1.80393	-0.445563
1.805173	-0.445622
1.806417	-0.445679
1.80766	-0.44554
1.808903	-0.445183
1.810147	-0.444803
1.81139	-0.444424
1.812633	-0.444036
1.813876	-0.443608
1.81512	-0.443146
1.816363	-0.442688
1.817606	-0.44224
1.818849	-0.441798
1.820093	-0.441357
1.821336	-0.440915
1.822579	-0.440486
1.823823	-0.440079
1.825066	-0.439683
1.826309	-0.439379
1.827552	-0.439208
1.828796	-0.439078
1.830039	-0.438948
1.831282	-0.438818
1.832525	-0.43856
1.833769	-0.438165
1.835012	-0.437729
1.836255	-0.43689
1.837499	-0.435655
1.838742	-0.434419
1.839985	-0.433184
1.841228	-0.431957
1.842472	-0.430745
1.843715	-0.429547
1.844958	-0.428473
1.846202	-0.427519
1.847445	-0.426536
1.848688	-0.425529
1.849931	-0.424544
1.851175	-0.423715
1.852418	-0.423122
1.853661	-0.422574
1.854905	-0.422235
1.856148	-0.42215
1.857391	-0.422066
1.858634	-0.421981
1.859878	-0.421862
1.861121	-0.421635
1.862364	-0.421349
1.863607	-0.420961
1.864851	-0.420254
1.866094	-0.41943
1.867337	-0.418608
1.86858	-0.417785
1.869824	-0.417068
1.871067	-0.41665
1.87231	-0.416263
1.873554	-0.415942
1.874797	-0.415795
1.87604	-0.415649
1.877283	-0.415503
1.878527	-0.415354
1.87977	-0.415197
1.881013	-0.41503
1.882257	-0.414888
1.8835	-0.414837
1.884743	-0.414853
1.885986	-0.414868
1.88723	-0.414884
1.888473	-0.41485
1.889716	-0.414658
1.89096	-0.414408
1.892203	-0.414006
1.893446	-0.41318
1.894689	-0.412352
1.895933	-0.411527
1.897176	-0.410734
1.898419	-0.410177
1.899662	-0.410188
1.900906	-0.410211
1.902149	-0.410376
1.903392	-0.410627
1.904636	-0.41088
1.905879	-0.411133
1.907122	-0.411376
1.908365	-0.411487
1.909609	-0.411544
1.910852	-0.411609
1.912095	-0.411819
1.913338	-0.412029
1.914582	-0.412238
1.915825	-0.412439
1.917068	-0.412477
1.918312	-0.41218
1.919555	-0.411877
1.920798	-0.411457
1.922041	-0.410879
1.923285	-0.410299
1.924528	-0.409721
1.925771	-0.409162
1.927014	-0.408968
1.928258	-0.408927
1.929501	-0.408901
1.930744	-0.409202
1.931988	-0.409539
1.933231	-0.409876
1.934474	-0.410213
1.935717	-0.41054
1.936961	-0.410637
1.938204	-0.410734
1.939447	-0.410853
1.940691	-0.411018
1.941934	-0.411183
1.943177	-0.411347
1.94442	-0.41151
1.945664	-0.41158
1.946907	-0.411563
1.94815	-0.411535
1.949393	-0.411161
1.950637	-0.410642
1.95188	-0.410166
1.953123	-0.40969
1.954367	-0.409177
1.95561	-0.409146
1.956853	-0.409203
1.958096	-0.409358
1.95934	-0.40993
1.960583	-0.410576
1.961826	-0.411222
1.96307	-0.411868
1.964313	-0.412392
1.965556	-0.412814
1.966799	-0.41322
1.968042	-0.413488
1.969286	-0.413523
1.970529	-0.413517
1.971772	-0.413511
1.973016	-0.413505
1.974259	-0.413371
1.975502	-0.413213
1.976745	-0.413054
1.977989	-0.413161
1.979232	-0.413353
1.980475	-0.413551
1.981719	-0.413749
1.982962	-0.414039
1.984205	-0.414489
1.985448	-0.414967
1.986692	-0.415303
1.987935	-0.415465
1.989178	-0.415596
1.990422	-0.415726
1.991665	-0.415856
1.992908	-0.415709
1.994151	-0.415469
1.995395	-0.415221
1.996638	-0.415154
1.997881	-0.415129
1.999124	-0.415104
2.000368	-0.415079
2.001611	-0.415038
2.002854	-0.414953
2.004097	-0.414861
2.005341	-0.414669
2.006584	-0.414218
2.007827	-0.413632
2.009071	-0.413034
2.010314	-0.412437
2.011557	-0.412057
2.0128	-0.411905
2.014044	-0.41181
2.015287	-0.411834
2.01653	-0.412406
2.017773	-0.413286
2.019017	-0.414165
2.02026	-0.414974
2.021503	-0.415452
2.022747	-0.415743
2.02399	-0.416033
2.025233	-0.416165
2.026476	-0.416152
2.02772	-0.416112
2.028963	-0.416072
2.030206	-0.41613
2.03145	-0.416402
2.032693	-0.416774
2.033936	-0.417118
2.035179	-0.417185
2.036423	-0.417075
2.037666	-0.416965
2.038909	-0.416854
2.040153	-0.416554
2.041396	-0.416103
2.042639	-0.415636
2.043882	-0.415284
2.045125	-0.415132
2.046369	-0.415063
2.047612	-0.414994
2.048855	-0.415026
2.050099	-0.415232
2.051342	-0.415512
2.052585	-0.415791
2.053828	-0.415935
2.055072	-0.41598
2.056315	-0.416026
2.057558	-0.41607
2.058802	-0.416005
2.060045	-0.415841
2.061288	-0.415666
2.062531	-0.415469
2.063775	-0.415165
2.065018	-0.414741
2.066261	-0.414315
2.067505	-0.413947
2.068748	-0.413809
2.069991	-0.413887
2.071234	-0.413965
2.072478	-0.414131
2.073721	-0.414447
2.074964	-0.414778
2.076207	-0.41511
2.077451	-0.415368
2.078694	-0.41521
2.079937	-0.414567
2.081181	-0.413891
2.082424	-0.41302
2.083667	-0.411915
2.08491	-0.410809
2.086154	-0.409702
2.087397	-0.408696
2.08864	-0.407879
2.089884	-0.407103
2.091127	-0.40658
2.09237	-0.406654
2.093613	-0.407018
2.094857	-0.407381
2.0961	-0.407763
2.097343	-0.408333
2.098587	-0.409179
2.09983	-0.410001
2.101073	-0.410577
2.102316	-0.410783
2.103559	-0.410988
2.104803	-0.411194
2.106046	-0.411328
2.107289	-0.411264
2.108533	-0.411071
2.109776	-0.41095
2.111019	-0.410988
2.112262	-0.411077
2.113506	-0.411166
2.114749	-0.411263
2.115992	-0.411399
2.117236	-0.411729
2.118479	-0.41203
2.119722	-0.412102
2.120965	-0.411801
2.122209	-0.411499
2.123452	-0.411196
2.124695	-0.410902
2.125938	-0.410679
2.127182	-0.410625
2.128425	-0.4106
2.129668	-0.41075
2.130912	-0.410942
2.132155	-0.411135
2.133398	-0.411327
2.134641	-0.411487
2.135885	-0.411448
2.137128	-0.411386
2.138371	-0.411309
2.139615	-0.411135
2.140858	-0.41092
2.142101	-0.410703
2.143344	-0.410503
2.144588	-0.41043
2.145831	-0.410678
2.147074	-0.410925
2.148318	-0.411215
2.149561	-0.411799
2.150804	-0.412457
2.152047	-0.413113
2.153291	-0.413682
2.154534	-0.413597
2.155777	-0.413115
2.15702	-0.412629
2.158264	-0.412112
2.159507	-0.411539
2.16075	-0.410966
2.161994	-0.410404
2.163237	-0.409965
2.16448	-0.410032
2.165723	-0.410094
2.166967	-0.410158
2.16821	-0.409834
2.169453	-0.409388
2.170696	-0.408934
2.17194	-0.408478
2.173183	-0.407835
2.174426	-0.407095
2.175669	-0.40635
2.176913	-0.405803
2.178156	-0.40573
2.179399	-0.40569
2.180643	-0.405651
2.181886	-0.405788
2.183129	-0.406348
2.184372	-0.406942
2.185616	-0.407534
2.186859	-0.407699
2.188102	-0.407642
2.189346	-0.407569
2.190589	-0.407497
2.191832	-0.407243
2.193075	-0.406928
2.194319	-0.40661
2.195562	-0.406344
2.196805	-0.406555
2.198049	-0.406814
2.199292	-0.407071
2.200535	-0.407329
2.201778	-0.407683
2.203022	-0.408091
2.204265	-0.408504
2.205508	-0.40876
2.206751	-0.408847
2.207995	-0.408918
2.209238	-0.408989
2.210481	-0.40906
2.211725	-0.408836
2.212968	-0.408507
2.214211	-0.408169
2.215454	-0.408427
2.216698	-0.408816
2.217941	-0.409205
2.219184	-0.409561
2.220428	-0.409957
2.221671	-0.410423
2.222914	-0.410911
2.224157	-0.411309
2.225401	-0.411578
2.226644	-0.411809
2.227887	-0.41204
2.229131	-0.412271
2.230374	-0.412792
2.231617	-0.413513
2.23286	-0.414267
2.234103	-0.4147
2.235347	-0.414908
2.23659	-0.415081
2.237833	-0.415253
2.239077	-0.41528
2.24032	-0.414902
2.241563	-0.414369
2.242806	-0.413839
2.24405	-0.41332
2.245293	-0.412806
2.246536	-0.412292
2.24778	-0.411777
2.249023	-0.41158
2.250266	-0.411669
2.251509	-0.411821
2.252753	-0.412042
2.253996	-0.412342
2.255239	-0.412666
2.256483	-0.41299
2.257726	-0.413275
2.258969	-0.413189
2.260212	-0.412936
2.261456	-0.412706
2.262699	-0.412692
2.263942	-0.41278
2.265185	-0.412867
2.266429	-0.412955
2.267672	-0.413156
2.268915	-0.413527
2.270159	-0.413956
2.271402	-0.414357
2.272645	-0.414704
2.273888	-0.415044
2.275132	-0.415403
2.276375	-0.415764
2.277618	-0.415808
2.278862	-0.415472
2.280105	-0.415097
2.281348	-0.414742
2.282591	-0.414411
2.283834	-0.414082
2.285078	-0.413754
2.286321	-0.413485
2.287564	-0.413346
2.288808	-0.413274
2.290051	-0.413123
2.291294	-0.412804
2.292537	-0.412396
2.293781	-0.411988
2.295024	-0.411581
2.296267	-0.411389
2.297511	-0.4115
2.298754	-0.411695
2.299997	-0.412119
2.30124	-0.412779
2.302484	-0.413439
2.303727	-0.4141
2.30497	-0.414759
2.306214	-0.415409
2.307457	-0.416051
2.3087	-0.416698
2.309943	-0.417367
2.311187	-0.41805
2.31243	-0.418732
2.313673	-0.419416
2.314916	-0.420053
2.31616	-0.420602
2.317403	-0.421113
2.318646	-0.421727
2.31989	-0.422511
2.321133	-0.423349
2.322376	-0.424188
2.323619	-0.425009
2.324863	-0.425655
2.326106	-0.426107
2.327349	-0.426577
2.328593	-0.42688
2.329836	-0.426585
2.331079	-0.426225
2.332322	-0.425866
2.333566	-0.42551
2.334809	-0.425184
2.336052	-0.424892
2.337296	-0.424598
2.338539	-0.424298
2.339782	-0.423989
2.341025	-0.42368
2.342268	-0.42337
2.343512	-0.42305
2.344755	-0.422697
2.345998	-0.422342
2.347242	-0.421961
2.348485	-0.421436
2.349728	-0.420713
2.350971	-0.419989
2.352215	-0.419304
2.353458	-0.418786
2.354701	-0.418398
2.355945	-0.41801
2.357188	-0.417658
2.358431	-0.417421
2.359674	-0.417184
2.360918	-0.416939
2.362161	-0.416556
2.363404	-0.415832
2.364647	-0.415107
2.365891	-0.414402
2.367134	-0.413783
2.368377	-0.413209
2.369621	-0.412633
2.370864	-0.412056
2.372107	-0.411464
2.37335	-0.410847
2.374594	-0.410233
2.375837	-0.409634
2.37708	-0.409076
2.378324	-0.408539
2.379567	-0.408042
2.38081	-0.407499
2.382053	-0.406712
2.383297	-0.405827
2.38454	-0.404944
2.385783	-0.404096
2.387027	-0.403393
2.38827	-0.40269
2.389513	-0.401985
2.390756	-0.401299
2.391999	-0.401368
2.393243	-0.401521
2.394486	-0.401673
2.395729	-0.401768
2.396973	-0.401839
2.398216	-0.40191
2.399459	-0.401981
2.400702	-0.402057
2.401946	-0.402145
2.403189	-0.402233
2.404432	-0.402323
2.405676	-0.402561
2.406919	-0.402835
2.408162	-0.403111
2.409405	-0.403386
2.410649	-0.40377
2.411892	-0.404416
2.413135	-0.405056
2.414379	-0.405503
2.415622	-0.405488
2.416865	-0.405473
2.418108	-0.405458
2.419352	-0.405442
2.420595	-0.405276
2.421838	-0.405109
2.423081	-0.404943
2.424325	-0.405006
2.425568	-0.405224
2.426811	-0.405443
2.428055	-0.405662
2.429298	-0.405793
2.430541	-0.405863
2.431784	-0.405931
2.433028	-0.406051
2.434271	-0.406316
2.435514	-0.406617
2.436758	-0.40692
2.438001	-0.407216
2.439244	-0.407472
2.440487	-0.407717
2.44173	-0.407961
2.442974	-0.408176
2.444217	-0.408357
2.44546	-0.408528
2.446704	-0.408701
2.447947	-0.408844
2.44919	-0.408867
2.450433	-0.408858
2.451677	-0.408835
2.45292	-0.408681
2.454163	-0.408491
2.455407	-0.408301
2.45665	-0.408111
2.457893	-0.407965
2.459136	-0.407852
2.46038	-0.407745
2.461623	-0.407679
2.462866	-0.407653
2.46411	-0.407635
2.465353	-0.407617
2.466596	-0.407599
2.467839	-0.407466
2.469083	-0.407271
2.470326	-0.407065
2.471569	-0.406664
2.472812	-0.406205
2.474056	-0.405745
2.475299	-0.405284
2.476542	-0.404974
2.477786	-0.405062
2.479029	-0.40526
2.480272	-0.405449
2.481515	-0.405626
2.482759	-0.4058
2.484002	-0.405974
[truncated: 16,934 more rows]

## Sheet: S2C Fig- pORF19MCTD
pORF19MCTD Superdex 200 Increase
ml (Elution volume)	mAU (UV 280nm)
-0.001559	-0.007011
-0.000315	-0.011003
0.000929	0.161881
0.002173	0.390682
0.003417	0.356238
0.004661	0.342842
0.005905	0.332963
0.007149	0.325267
0.008392	0.318769
0.009636	0.312827
0.01088	0.303591
0.012124	0.292079
0.013368	0.282878
0.014612	0.27416
0.015856	0.265746
0.0171	0.257328
0.018343	0.249254
0.019587	0.242867
0.020831	0.238514
0.022075	0.234155
0.023319	0.229785
0.024563	0.225331
0.025807	0.220778
0.027051	0.2162
0.028295	0.211558
0.029538	0.20673
0.030782	0.201879
0.032026	0.197028
0.03327	0.192035
0.034514	0.186521
0.037002	0.171905
0.038246	0.14607
0.039489	0.102792
0.040733	0.059345
0.041977	0.016127
0.043221	-0.027592
0.044465	-0.072023
0.045709	-0.116352
0.046953	-0.154809
0.048197	-0.167628
0.049441	-0.165788
0.050684	-0.163938
0.051928	-0.162255
0.053172	-0.161222
0.054416	-0.160262
0.05566	-0.159317
0.056904	-0.158673
0.058148	-0.159991
0.059392	-0.161521
0.060635	-0.163086
0.061879	-0.164948
0.063123	-0.167349
0.064367	-0.169751
0.065611	-0.172166
0.066855	-0.174693
0.068099	-0.177744
0.069343	-0.180802
0.070587	-0.183925
0.07183	-0.187645
0.073074	-0.191502
0.074318	-0.19537
0.075562	-0.199247
0.076806	-0.203323
0.07805	-0.207761
0.079294	-0.212194
0.080538	-0.21653
0.081782	-0.22063
0.083025	-0.224742
0.084269	-0.228855
0.085513	-0.232953
0.086757	-0.236963
0.088001	-0.240816
0.089245	-0.244668
0.090489	-0.249578
0.091733	-0.254649
0.092976	-0.259725
0.09422	-0.26482
0.095464	-0.269949
0.096708	-0.274481
0.097952	-0.278963
0.099196	-0.283483
0.10044	-0.288077
0.101684	-0.292686
0.102928	-0.297303
0.104171	-0.301919
0.105415	-0.306335
0.106659	-0.30997
0.107903	-0.313545
0.109147	-0.316723
0.110391	-0.319918
0.111635	-0.323168
0.112879	-0.3264
0.114122	-0.329653
0.115366	-0.332239
0.11661	-0.334619
0.117854	-0.337429
0.119098	-0.34101
0.120342	-0.34472
0.121586	-0.348441
0.12283	-0.352149
0.124074	-0.355654
0.125317	-0.358603
0.126561	-0.361458
0.127805	-0.364373
0.129049	-0.36733
0.130293	-0.370292
0.131537	-0.373261
0.132781	-0.376221
0.134025	-0.378652
0.135268	-0.380841
0.136512	-0.383001
0.137756	-0.38499
139	-0.386894
0.140244	-0.388812
0.141488	-0.39073
0.142732	-0.392729
0.143976	-0.394923
0.14522	-0.39717
0.146463	-0.399331
0.147707	-0.401283
0.148951	-0.403191
0.150195	-0.405091
0.151439	-0.406998
0.152683	-0.408089
0.153927	-0.408794
0.155171	-0.409457
0.156414	-0.408116
0.157658	-0.405841
0.158902	-0.403449
0.160146	-0.401068
0.16139	-0.398672
0.162634	-0.396393
0.163878	-0.394071
0.165122	-0.391317
0.166366	-0.387892
0.167609	-0.384211
0.168853	-0.380523
0.170097	-0.376836
0.171341	-0.373335
0.172585	-0.369974
0.173829	-0.366629
0.175073	-0.359647
0.176317	-0.350177
0.17756	-0.340481
0.178804	-0.330762
0.180048	-0.320711
0.181292	-0.309987
0.182536	-0.298936
0.18378	-0.286561
0.185024	-0.270293
0.186268	-0.252209
0.187512	-0.234149
0.188755	-0.216067
0.189999	-0.197926
0.191243	-0.179777
0.192487	-0.161475
0.193731	-0.13992
0.194975	-0.115597
0.196219	-0.090647
0.197463	-0.065956
0.198706	-0.04135
0.19995	-0.016797
0.201194	0.007595
0.202438	0.032481
0.203682	0.062213
0.204926	0.094298
0.20617	0.126286
0.207414	0.158397
0.208658	0.190377
0.209901	0.222216
0.211145	0.253918
0.212389	0.288467
0.213633	0.326296
0.214877	0.364539
0.216121	0.400272
0.217365	0.436277
0.218609	0.473324
0.219852	0.509481
0.221096	0.546091
0.22234	0.585964
0.223584	0.628853
0.224828	0.671809
0.226072	0.714759
0.227316	0.757541
0.22856	0.79986
0.229804	0.841794
0.231047	0.884827
0.232291	0.929785
0.233535	0.975232
0.234779	1.020601
0.236023	1.065886
0.237267	1.108582
0.238511	1.147969
0.239755	1.187455
0.240998	1.228272
0.242242	1.270059
0.243486	1.311867
0.24473	1.353863
0.245974	1.394827
0.247218	1.432339
0.248462	1.4672
0.249706	1.503342
0.25095	1.541205
0.252193	1.579529
0.253437	1.617912
0.254681	1.656293
0.255925	1.692382
0.257169	1.725086
0.258413	1.757184
0.259657	1.790951
0.260901	1.826675
0.262144	1.86243
0.263388	1.898121
0.264632	1.933541
0.265876	1.965441
0.26712	1.993461
0.268364	2.022134
0.269608	2.051573
0.270852	2.081966
0.272096	2.114801
0.273339	2.14771
0.274583	2.179647
0.275827	2.207653
0.277071	2.233594
0.278315	2.259735
0.279559	2.286493
0.280803	2.313276
0.282047	2.339991
0.283291	2.366427
0.284534	2.390303
0.285778	2.409919
0.287022	2.429477
0.288266	2.449108
0.28951	2.468728
0.290754	2.488394
0.291998	2.508053
0.293242	2.527065
0.294485	2.543692
0.295729	2.559814
0.296973	2.57556
0.298217	2.589854
0.299461	2.603613
0.300705	2.617285
0.301949	2.630849
0.303193	2.643325
0.304437	2.65424
0.30568	2.665105
0.306924	2.675419
0.308168	2.68479
0.309412	2.694141
0.310656	2.703497
0.3119	2.712216
0.313144	2.718603
0.314388	2.724419
0.315631	2.729939
0.316875	2.734205
0.318119	2.737992
0.319363	2.741781
0.320607	2.745484
0.321851	2.748131
0.323095	2.748136
0.324339	2.748113
0.325583	2.747389
0.326826	2.745662
0.32807	2.743935
0.329314	2.742206
0.330558	2.740387
0.331802	2.735625
0.333046	2.728922
0.33429	2.722157
0.335534	2.714416
0.336777	2.706196
0.338021	2.698014
0.339265	2.689807
0.340509	2.681569
0.341753	2.672484
0.342997	2.663337
0.344241	2.653901
0.345485	2.641685
0.346729	2.629447
0.347972	2.617214
0.349216	2.604897
0.35046	2.592687
0.351704	2.580341
0.352948	2.567999
0.354192	2.555077
0.355436	2.541428
0.35668	2.527849
0.357923	2.514243
0.359167	2.500679
0.360411	2.488718
0.361655	2.4775
0.362899	2.466212
0.364143	2.453205
0.365387	2.439926
0.366631	2.426689
0.367875	2.413425
0.369118	2.400582
0.370362	2.388896
0.371606	2.377194
0.37285	2.365249
0.374094	2.350822
0.375338	2.336804
0.376582	2.324098
0.377826	2.310389
0.379069	2.29733
0.380313	2.284925
0.381557	2.272628
0.382801	2.259932
0.384045	2.246906
0.385289	2.233814
0.386533	2.220746
0.387777	2.208266
0.389021	2.196758
0.390264	2.185414
0.391508	2.174046
0.392752	2.161716
0.393996	2.149215
0.39524	2.136689
0.396484	2.124182
0.397728	2.11248
0.398972	2.101372
0.400215	2.090373
0.401459	2.078907
0.402703	2.06708
0.403947	2.055196
0.405191	2.043292
0.406435	2.031649
0.407679	2.022373
0.408923	2.013651
0.410167	2.004674
0.41141	1.993586
0.412654	1.982085
0.413898	1.970566
0.415142	1.95908
0.416386	1.948085
0.41763	1.937735
0.418874	1.927522
0.420118	1.91747
0.421361	1.90773
0.422605	1.898057
0.423849	1.888408
0.425093	1.878748
0.426337	1.870535
0.427581	1.862825
0.428825	1.855482
0.430069	1.847241
0.431313	1.837772
0.432556	1.827702
0.4338	1.817617
0.435044	1.807724
0.436288	1.799404
0.437532	1.792001
0.438776	1.784629
0.44002	1.777318
0.441264	1.770031
0.442507	1.76277
0.443751	1.75549
0.444995	1.748486
0.446239	1.741865
0.447483	1.735348
0.448727	1.728334
0.449971	1.720555
0.451215	1.712455
0.452459	1.704352
0.453702	1.696271
0.454946	1.688897
0.45619	1.682019
0.457434	1.675126
0.458678	1.667346
0.459922	1.659051
0.461166	1.650736
0.46241	1.642429
0.463653	1.634422
0.464897	1.626814
0.466141	1.619364
0.467385	1.611758
0.468629	1.603712
0.469873	1.595423
0.471117	1.587144
0.472361	1.579027
0.473605	1.57253
0.474848	1.567017
0.476092	1.561486
0.477336	1.556021
0.47858	1.550628
0.479824	1.545246
0.481068	1.539866
0.482312	1.534659
0.483556	1.529357
0.484799	1.523658
0.486043	1.517443
0.487287	1.510468
0.488531	1.50291
0.489775	1.495351
0.491019	1.487782
0.492263	1.481038
0.493507	1.47562
0.494751	1.470475
0.495994	1.465008
0.497238	1.459089
0.498482	1.453167
0.499726	1.447245
0.50097	1.441324
0.502214	1.43534
0.503458	1.429291
0.504702	1.423261
0.505945	1.417297
0.507189	1.411385
0.508433	1.405484
0.509677	1.399583
0.510921	1.393988
0.512165	1.389202
0.513409	1.384897
0.514653	1.380144
0.515897	1.374655
0.51714	1.369003
0.518384	1.363344
0.519628	1.357684
0.520872	1.352586
0.522116	1.348345
0.52336	1.344059
0.524604	1.339667
0.525848	1.335176
0.527092	1.330689
0.528335	1.326202
0.529579	1.32181
0.530823	1.317785
0.532067	1.314118
0.533311	1.310266
0.534555	1.306061
0.535799	1.301923
0.537043	1.297972
0.538286	1.293725
0.53953	1.28932
0.540774	1.284824
0.542018	1.280299
0.543262	1.275444
0.544506	1.269095
0.54575	1.262592
0.546994	1.256078
0.548238	1.249709
0.549481	1.244025
0.550725	1.239128
0.551969	1.234207
0.553213	1.229138
0.554457	1.22377
0.555701	1.218411
0.556945	1.213062
0.558189	1.207854
0.559432	1.20327
0.560676	1.198677
0.56192	1.193976
0.563164	1.188704
0.564408	1.182903
0.565652	1.177124
0.566896	1.17136
0.56814	1.165515
0.569384	1.1596
0.570627	1.153685
0.571871	1.147777
0.573115	1.141837
0.574359	1.135868
0.575603	1.129941
0.576847	1.124191
0.578091	1.119368
0.579335	1.114766
0.580578	1.110129
0.581822	1.105381
0.583066	1.100589
0.58431	1.095786
0.585554	1.091031
0.586798	1.086344
0.588042	1.081837
0.589286	1.077531
0.59053	1.073363
0.591773	1.068321
0.593017	1.063232
0.594261	1.058145
0.595505	1.053036
0.596749	1.048404
0.597993	1.043994
0.599237	1.039605
0.600481	1.034606
0.601724	1.029197
0.602968	1.023781
0.604212	1.018365
0.605456	1.012972
0.6067	1.009343
0.607944	1.005914
0.609188	1.002517
0.610432	0.999244
0.611676	0.995948
0.612919	0.992667
0.614163	0.989391
0.615407	0.9862
0.616651	0.983372
0.617895	0.980531
0.619139	0.977149
0.620383	0.973139
0.621627	0.969153
0.62287	0.965192
0.624114	0.961206
0.625358	0.957819
0.626602	0.95504
0.627846	0.952254
0.62909	0.948972
0.630334	0.94549
0.631578	0.941993
0.632822	0.938497
0.634065	0.935017
0.635309	0.931554
0.636553	0.928084
0.637797	0.924628
0.639041	0.921193
0.640285	0.917944
0.641529	0.914715
0.642773	0.911738
0.644016	0.908861
0.64526	0.905834
0.646504	0.902753
0.647748	0.899677
0.648992	0.896318
0.650236	0.892805
0.65148	0.889286
0.652724	0.885845
0.653967	0.882782
0.655211	0.879796
0.656455	0.876833
0.657699	0.873637
0.658943	0.86947
0.660187	0.865077
0.661431	0.860701
0.662675	0.856787
0.663919	0.853316
0.665162	0.849936
0.666406	0.846552
0.66765	0.843329
0.668894	0.840212
0.670138	0.837129
0.671382	0.834036
0.672626	0.830823
0.67387	0.827589
0.675113	0.824378
0.676357	0.821014
0.677601	0.817364
0.678845	0.81362
0.680089	0.809892
0.681333	0.806618
0.682577	0.803886
0.683821	0.8013
0.685065	0.79871
0.686308	0.795595
0.687552	0.792256
0.688796	0.788906
0.69004	0.785568
0.691284	0.782605
0.692528	0.779922
0.693772	0.777273
0.695016	0.774545
0.696259	0.771597
0.697503	0.768431
0.698747	0.7651
0.699991	0.761712
0.701235	0.758296
0.702479	0.75476
0.703723	0.751152
0.704967	0.74731
0.706211	0.743095
0.707454	0.73873
0.708698	0.734363
0.709942	0.730008
0.711186	0.725863
0.71243	0.721914
0.713674	0.718018
0.714918	0.714521
0.716162	0.711347
0.717405	0.708205
0.718649	0.705063
0.719893	0.702084
0.721137	0.699893
0.722381	0.698172
0.723625	0.696302
0.724869	0.693982
0.726113	0.691416
0.727357	0.688857
0.7286	0.686297
0.729844	0.683616
0.731088	0.680795
0.732332	0.677943
0.733576	0.674983
0.73482	0.671893
0.736064	0.66877
0.737308	0.665652
0.738551	0.66262
0.739795	0.65985
0.741039	0.657236
0.742283	0.654559
0.743527	0.651589
0.744771	0.648432
0.746015	0.645272
0.747259	0.642123
0.748503	0.639424
0.749746	0.637182
0.75099	0.634958
0.752234	0.632542
0.753478	0.629993
0.754722	0.627351
0.755966	0.62471
0.75721	0.62214
0.758454	0.619884
0.759697	0.618002
0.760941	0.616134
0.762185	0.614431
0.763429	0.612954
0.764673	0.611476
0.765917	0.610001
0.767161	0.608668
0.768405	0.607716
0.769649	0.607001
0.770892	0.606269
0.772136	0.605457
0.77338	0.60455
0.774624	0.603641
0.775868	0.602732
0.777112	0.60157
0.778356	0.599948
0.7796	0.598276
0.780843	0.596304
0.782087	0.593698
0.783331	0.590864
0.784575	0.588036
0.785819	0.585307
0.787063	0.582942
0.788307	0.58095
0.789551	0.578983
0.790795	0.577162
0.792038	0.575551
0.793282	0.573933
0.794526	0.572319
0.79577	0.570776
0.797014	0.569384
0.798258	0.568039
0.799502	0.566538
0.800746	0.564685
0.80199	0.562766
0.803233	0.560958
0.804477	0.559141
0.805721	0.557356
0.806965	0.555929
0.808209	0.554498
0.809453	0.55294
0.810697	0.55082
0.811941	0.548698
0.813184	0.546579
0.814428	0.544481
0.815672	0.542483
0.816916	0.540602
0.81816	0.538761
0.819404	0.537107
0.820648	0.535528
0.821892	0.533949
0.823136	0.532367
0.824379	0.530681
0.825623	0.528695
0.826867	0.526713
0.828111	0.52466
0.829355	0.52229
0.830599	0.519895
0.831843	0.517492
0.833087	0.515116
0.83433	0.512775
0.835574	0.510568
0.836818	0.508359
0.838062	0.506136
0.839306	0.503899
0.84055	0.501659
0.841794	0.499419
0.843038	0.497303
0.844282	0.495931
0.845525	0.49485
0.846769	0.493738
0.848013	0.492425
0.849257	0.49107
0.850501	0.489714
0.851745	0.488351
0.852989	0.486901
0.854233	0.485174
0.855476	0.483492
0.85672	0.481952
0.857964	0.47999
0.859208	0.477854
0.860452	0.47571
0.861696	0.473574
0.86294	0.471867
0.864184	0.470343
0.865428	0.468849
0.866671	0.46724
0.867915	0.46539
0.869159	0.463529
0.870403	0.461675
0.871647	0.459812
0.872891	0.458618
0.874135	0.457447
0.875379	0.456268
0.876622	0.454793
0.877866	0.453181
0.87911	0.451556
0.880354	0.449927
0.881598	0.448104
0.882842	0.446181
0.884086	0.444253
0.88533	0.442298
0.886574	0.440317
0.887817	0.438323
0.889061	0.436333
0.890305	0.434332
0.891549	0.432699
0.892793	0.431124
0.894037	0.42954
0.895281	0.427803
0.896525	0.426033
0.897768	0.424257
0.899012	0.422486
0.900256	0.420728
0.9015	0.418979
0.902744	0.417233
0.903988	0.415488
0.905232	0.413598
0.906476	0.411702
0.90772	0.409804
0.908963	0.407972
0.910207	0.406453
0.911451	0.404888
0.912695	0.40327
0.913939	0.401619
0.915183	0.399942
0.916427	0.398256
0.917671	0.396568
0.918914	0.39488
0.920158	0.393439
0.921402	0.392143
0.922646	0.390863
0.92389	0.389381
0.925134	0.387748
0.926378	0.38609
0.927622	0.384429
0.928866	0.382846
0.930109	0.381476
0.931353	0.380166
0.932597	0.378842
0.933841	0.377469
0.935085	0.37608
0.936329	0.374687
0.937573	0.373298
0.938817	0.372146
0.94006	0.371172
0.941304	0.370225
0.942548	0.369038
0.943792	0.367676
0.945036	0.366279
0.94628	0.364881
0.947524	0.363503
0.948768	0.36216
0.950012	0.360825
0.951255	0.35949
0.952499	0.358169
0.953743	0.356854
0.954987	0.355538
0.956231	0.354221
0.957475	0.353038
0.958719	0.351915
0.959963	0.350793
0.961206	0.349478
0.96245	0.347907
0.963694	0.346291
0.964938	0.344593
0.966182	0.342823
0.967426	0.34114
0.96867	0.339524
0.969914	0.33791
0.971158	0.336505
0.972401	0.335264
0.973645	0.334026
0.974889	0.332783
0.976133	0.331563
0.977377	0.330375
0.978621	0.329196
0.979865	0.327946
0.981109	0.326482
0.982353	0.324895
0.983596	0.323302
0.98484	0.321709
0.986084	0.320269
0.987328	0.31901
0.988572	0.317798
0.989816	0.316606
0.99106	0.315437
0.992304	0.314274
0.993547	0.313112
0.994791	0.311964
0.996035	0.310856
0.997279	0.30977
0.998523	0.308687
0.999767	0.307486
1.001011	0.306156
1.002255	0.304805
1.003498	0.303457
1.004742	0.302284
1.005986	0.321323
1.00723	0.336637
1.008474	0.345522
1.009718	0.353488
1.010962	0.360709
1.012206	0.366611
1.01345	0.371894
1.014693	0.376755
1.015937	0.380778
1.017181	0.384284
1.018425	0.387844
1.019669	0.391577
1.020913	0.395543
1.022157	0.399621
1.023401	0.403702
1.024644	0.407782
1.025888	0.411036
1.027132	0.413681
1.028376	0.416266
1.02962	0.418832
1.030864	0.421378
1.032108	0.423916
1.033352	0.426452
1.034595	0.428879
1.035839	0.430799
1.037083	0.432432
1.038327	0.43407
1.039571	0.435841
1.040815	0.437726
1.042059	0.439627
1.043303	0.441531
1.044547	0.44317
1.04579	0.444509
1.047034	0.445773
1.048278	0.447045
1.049522	0.446351
1.050766	0.444076
1.05201	0.441652
1.053254	0.439231
1.054498	0.43694
1.055742	0.434744
1.056985	0.432554
1.058229	0.430368
1.059473	0.428064
1.060717	0.42567
1.061961	0.42327
1.063205	0.420469
1.064449	0.417117
1.065693	0.413572
1.066936	0.410027
1.06818	0.406509
1.069424	0.402753
1.070668	0.398695
1.071912	0.394419
1.073156	0.390016
1.0744	0.385632
1.075644	0.381273
1.076887	0.376896
1.078131	0.372658
1.079375	0.368698
1.080619	0.36482
1.081863	0.360917
1.083107	0.35696
1.084351	0.352936
1.085595	0.348912
1.086839	0.344885
1.088082	0.341369
1.089326	0.338737
1.09057	0.336205
1.091814	0.333505
1.093058	0.330377
1.094302	0.327009
1.095546	0.323627
1.09679	0.320303
1.098034	0.317363
1.099277	0.314881
1.100521	0.312412
1.101765	0.310073
1.103009	0.308014
1.104253	0.306067
1.105497	0.304124
1.106741	0.302348
1.107985	0.300911
1.109228	0.299602
1.110472	0.298267
1.111716	0.296652
1.11296	0.294649
1.114204	0.29265
1.115448	0.29065
1.116692	0.28856
1.117936	0.286326
1.119179	0.284093
1.120423	0.281772
1.121667	0.279284
1.122911	0.276831
1.124155	0.274468
1.125399	0.272038
1.126643	0.27021
1.127887	0.268741
1.129131	0.267278
1.130374	0.265864
1.131618	0.264671
1.132862	0.263479
1.134106	0.262287
1.13535	0.261087
1.136594	0.259853
1.137838	0.25861
1.139082	0.257352
1.140326	0.255972
1.141569	0.25446
1.142813	0.252943
1.144057	0.251435
1.145301	0.24997
1.146545	0.248589
1.147789	0.247211
1.149033	0.245855
1.150277	0.244619
1.15152	0.243428
1.152764	0.242235
1.154008	0.241118
1.155252	0.240427
1.156496	0.240088
1.15774	0.239764
1.158984	0.239561
1.160228	0.239544
1.161471	0.239528
1.162715	0.239511
1.163959	0.239428
1.165203	0.239007
1.166447	0.238452
1.167691	0.237827
1.168935	0.236867
1.170179	0.23587
1.171423	0.234871
1.172666	0.233884
1.17391	0.233062
1.175154	0.232759
1.176398	0.232477
1.177642	0.232241
1.178886	0.232087
1.18013	0.231933
1.181374	0.231779
1.182618	0.231625
1.183861	0.231692
1.185105	0.23191
1.186349	0.23213
1.187593	0.232788
1.188837	0.233636
1.190081	0.234493
1.191325	0.235348
1.192569	0.236208
1.193812	0.236797
1.195056	0.237379
1.1963	0.237965
1.197544	0.239731
1.198788	0.241541
1.200032	0.243354
1.201276	0.245156
1.20252	0.247075
1.203763	0.249156
1.205007	0.251244
1.206251	0.253857
1.207495	0.256808
1.208739	0.259802
1.209983	0.262782
1.211227	0.26581
1.212471	0.268649
1.213715	0.271434
1.214958	0.274244
1.216202	0.278112
1.217446	0.282038
1.21869	0.285965
1.219934	0.289876
1.221178	0.293698
1.222422	0.297312
1.223666	0.300901
1.22491	0.305311
1.226153	0.310977
1.227397	0.316694
1.228641	0.322366
1.229885	0.327496
1.231129	0.333143
1.232373	0.339206
1.233617	0.345341
1.234861	0.35129
1.236104	0.357141
1.237348	0.363002
1.238592	0.368855
1.239836	0.374669
1.24108	0.380401
1.242324	0.3861
1.243568	0.392169
1.244812	0.39872
1.246056	0.405377
1.247299	0.412061
1.248543	0.41874
1.249787	0.425056
1.251031	0.431121
1.252275	0.437163
1.253519	0.444413
1.254763	0.452326
1.256007	0.460343
1.257251	0.46836
1.258494	0.476386
1.259738	0.483384
1.260982	0.490155
1.262226	0.496958
1.26347	0.503784
1.264714	0.51063
1.265958	0.517479
1.267202	0.524312
1.268445	0.530735
1.269689	0.536766
1.270933	0.542702
1.272177	0.548585
1.273421	0.554426
1.274665	0.560256
1.275909	0.566111
1.277153	0.571952
1.278396	0.576956
1.27964	0.581671
1.280884	0.586505
1.282128	0.591536
1.283372	0.596289
1.284616	0.601195
1.28586	0.606376
1.287104	0.61114
1.288348	0.614825
1.289591	0.617953
1.290835	0.621174
1.292079	0.624667
1.293323	0.628324
1.294567	0.631988
1.295811	0.63566
1.297055	0.639471
1.298299	0.643422
1.299543	0.647405
1.300786	0.651298
1.30203	0.655108
1.303274	0.658926
1.304518	0.662741
1.305762	0.666277
1.307006	0.669333
1.30825	0.67218
1.309494	0.675016
1.310737	0.677821
1.311981	0.680632
1.313225	0.683452
1.314469	0.686258
1.315713	0.688202
1.316957	0.689214
1.318201	0.690045
1.319445	691
1.320688	0.692058
1.321932	0.693116
1.323176	0.694175
1.32442	0.695224
1.325664	0.696247
1.326908	0.697257
1.328152	0.698078
1.329396	0.698656
1.33064	0.699166
1.331883	0.699677
1.333127	0.700187
1.334371	0.700738
1.335615	0.701312
1.336859	0.701831
1.338103	0.702271
1.339347	0.702664
1.340591	0.703058
1.341835	0.703453
1.343078	0.703793
1.344322	0.703907
1.345566	0.703788
1.34681	0.703409
1.348054	0.702383
1.349298	0.701042
1.350542	0.699702
1.351786	0.69836
1.353029	0.696961
1.354273	0.695323
1.355517	0.693439
1.356761	0.691556
1.358005	0.689677
1.359249	0.6878
1.360493	0.68592
1.361737	0.684037
1.36298	0.682199
1.364224	0.68045
1.365468	0.678721
1.366712	0.677001
1.367956	0.675324
1.3692	0.673648
1.370444	0.671969
1.371688	0.670297
1.372932	0.668637
1.374175	0.666991
1.375419	0.6653
1.376663	0.663481
1.377907	0.66158
1.379151	0.659678
1.380395	0.657776
1.381639	0.655796
1.382883	0.653671
1.384127	0.651541
1.38537	0.649262
1.386614	0.646708
1.387858	0.64416
1.389102	0.64171
1.390346	0.639466
1.39159	0.637403
1.392834	0.635345
1.394078	0.633252
1.395321	0.630863
1.396565	0.627781
1.397809	0.62469
1.399053	0.621625
1.400297	0.618639
1.401541	0.61575
1.402785	0.612876
1.404029	0.610006
1.405272	0.607197
1.406516	0.604413
1.40776	0.601626
1.409004	0.598946
1.410248	0.596968
1.411492	0.595407
1.412736	0.593826
1.41398	0.592027
1.415224	0.589738
1.416467	0.587445
1.417711	0.585155
1.418955	0.58287
1.420199	0.580575
1.421443	0.578279
1.422687	0.575947
1.423931	0.573343
1.425175	0.570598
1.426419	0.567842
1.427662	0.56509
1.428906	0.562318
1.43015	0.559521
1.431394	0.556712
1.432638	0.553966
1.433882	0.551422
1.435126	0.548871
1.43637	0.546323
1.437613	0.543783
1.438857	0.541384
1.440101	0.539074
1.441345	0.536782
1.442589	0.534592
1.443833	0.532607
1.445077	0.530423
1.446321	0.528183
1.447564	0.525929
1.448808	0.52409
1.450052	0.522266
1.451296	0.520444
1.45254	0.518271
1.453784	0.516002
1.455028	0.513721
1.456272	0.511452
1.457516	0.509368
1.458759	0.508084
1.460003	0.506844
1.461247	0.505817
1.462491	0.505305
1.463735	0.504818
1.464979	0.504334
1.466223	0.503849
1.467467	0.503302
1.468711	0.502723
1.469954	0.502145
1.471198	0.501108
1.472442	0.499581
1.473686	0.498026
1.47493	0.496477
1.476174	0.495059
1.477418	0.494195
1.478662	0.493369
1.479905	0.492563
1.481149	0.49198
1.482393	0.491411
1.483637	0.490839
1.484881	0.490271
1.486125	0.489959
1.487369	0.489838
1.488613	0.489729
1.489856	0.489744
1.4911	0.489798
1.492344	0.489855
1.493588	0.489911
1.494832	0.489944
1.496076	0.489773
1.49732	0.489594
1.498564	0.489236
1.499808	0.488564
1.501051	0.487803
1.502295	0.487046
1.503539	0.486288
1.504783	0.48551
1.506027	0.48471
1.507271	0.483901
1.508515	0.482899
1.509759	0.481824
1.511003	0.480753
1.512246	0.47968
1.51349	0.478606
1.514734	0.477803
1.515978	0.47716
1.517222	0.476478
1.518466	0.475528
1.51971	0.474487
1.520954	0.473444
1.522197	0.472402
1.523441	0.471193
1.524685	0.469538
1.525929	0.467739
1.527173	0.465849
1.528417	0.463834
1.529661	0.461793
1.530905	0.459754
1.532149	0.457708
1.533392	0.456021
1.534636	0.454821
1.53588	0.453771
1.537124	0.452795
1.538368	0.451846
1.539612	0.450893
1.540856	0.449942
1.5421	0.448978
1.543344	0.447835
1.544587	0.446628
1.545831	0.445443
1.547075	0.44428
1.548319	0.443128
1.549563	0.442055
1.550807	0.44099
1.552051	0.439797
1.553295	0.438493
1.554538	0.437175
1.555782	0.435585
1.557026	0.433757
1.55827	0.431927
1.559514	0.4301
1.560758	0.428397
1.562002	0.426977
1.563246	0.425714
1.564489	0.424463
1.565733	0.423254
1.566977	0.422071
1.568221	0.42089
1.569465	0.41971
1.570709	0.418668
1.571953	0.417748
1.573197	0.416827
1.574441	0.415602
1.575684	0.414034
1.576928	0.412397
1.578172	0.410755
1.579416	0.409166
1.58066	0.407797
1.581904	0.40658
1.583148	0.405343
1.584392	0.40405
1.585636	0.402717
1.586879	0.401387
1.588123	0.400054
1.589367	0.398783
1.590611	0.397637
1.591855	0.396552
1.593099	0.395359
1.594343	0.393998
1.595587	0.39257
1.59683	0.391143
1.598074	0.389704
1.599318	0.388203
1.600562	0.386657
1.601806	0.385128
1.60305	0.383717
1.604294	0.382369
1.605538	0.380931
1.606781	0.379463
1.608025	0.377983
1.609269	0.376477
1.610513	0.374959
1.611757	0.373492
1.613001	0.372182
1.614245	0.370948
1.615489	0.369714
1.616733	0.36848
1.617976	0.367402
1.61922	0.366671
1.620464	0.365941
1.621708	0.364989
1.622952	0.363522
1.624196	0.361999
1.62544	0.360477
1.626684	0.358944
1.627928	0.35738
1.629171	0.35578
1.630415	0.354162
1.631659	0.352485
1.632903	0.350755
1.634147	0.349024
1.635391	0.347296
1.636635	0.345746
1.637879	0.344634
1.639122	0.343627
1.640366	0.342438
1.64161	0.340834
1.642854	0.33923
1.644098	0.337622
1.645342	0.336019
1.646586	0.334473
1.64783	0.332982
1.649073	0.331578
1.650317	0.330524
1.651561	0.329784
1.652805	0.329047
1.654049	0.328308
1.655293	0.327638
1.656537	0.327172
1.657781	0.32681
1.659025	0.326363
1.660268	0.325524
1.661512	0.324686
1.662756	0.323848
1664	0.323008
1.665244	0.322159
1.666488	0.321249
1.667732	0.32032
1.668976	0.31929
1.67022	0.318077
1.671463	0.316864
1.672707	0.315646
1.673951	0.314415
1.675195	0.313016
1.676439	0.311522
1.677683	0.310068
1.678927	0.308983
1.680171	0.307893
1.681414	0.306809
1.682658	0.305724
1.683902	0.304712
1.685146	0.304347
1.68639	0.303999
1.687634	0.303174
1.688878	0.302065
1.690122	0.300962
1.691365	0.299863
1.692609	0.298767
1.693853	0.297726
1.695097	0.296747
1.696341	0.29576
1.697585	0.294725
1.698829	0.293695
1.700073	0.292666
1.701317	0.291635
1.70256	0.290674
1.703804	0.290242
1.705048	0.289816
1.706292	0.289455
1.707536	0.289209
1.70878	0.288966
1.710024	0.288742
1.711268	0.288514
1.712512	0.287988
1.713755	0.28702
1.714999	0.28602
1.716243	0.284745
1.717487	0.283381
1.718731	0.282018
1.719975	0.280656
1.721219	0.279287
1.722463	0.278328
1.723706	0.277402
1.72495	0.27651
1.726194	0.275953
1.727438	0.275429
1.728682	0.274902
1.729926	0.274372
1.73117	0.273926
1.732414	0.273678
1.733657	0.273448
1.734901	0.273143
1.736145	0.272535
1.737389	0.271903
1.738633	0.271267
1.739877	0.270632
1.741121	0.269619
1.742365	0.268574
1.743609	0.267523
1.744852	0.266268
1.746096	0.264848
1.74734	0.263417
1.748584	0.261981
1.749828	0.260981
1.751072	0.260326
1.752316	0.259695
1.75356	0.259066
1.754804	0.258504
1.756047	0.257954
1.757291	0.257405
1.758535	0.25686
1.759779	0.256362
1.761023	0.255866
1.762267	0.255379
1.763511	0.2548
1.764755	0.254045
1.765998	0.253217
1.767242	0.25238
1.768486	0.251503
1.76973	0.250516
1.770974	0.249493
1.772218	0.248466
1.773462	0.247408
1.774706	0.246342
1.775949	0.245275
1.777193	0.244209
1.778437	0.243354
1.779681	0.242632
1.780925	0.24193
1.782169	0.241273
1.783413	0.240648
1.784657	0.240029
1.785901	0.239412
1.787144	0.238765
1.788388	0.237852
1.789632	0.236837
1.790876	0.235844
1.79212	0.234952
1.793364	0.234103
1.794608	0.23325
1.795852	0.232395
1.797096	0.2316
1.798339	0.231052
1.799583	0.230602
1.800827	0.230101
1.802071	0.229529
1.803315	0.228934
1.804559	0.228339
1.805803	0.227744
1.807047	0.227312
1.80829	0.227059
1.809534	0.226852
1.810778	0.226271
1.812022	0.225486
1.813266	0.224684
1.81451	0.223882
1.815754	0.223106
1.816998	0.222333
1.818241	0.221504
1.819485	0.220659
1.820729	0.219989
1.821973	0.219456
1.823217	0.218924
1.824461	0.21839
1.825705	0.217944
1.826949	0.21767
1.828193	0.21748
1.829436	0.217271
1.83068	0.217039
1.831924	0.216803
1.833168	0.216566
1.834412	0.216332
1.835656	0.21612
1.8369	0.215929
1.838144	0.215656
1.839388	0.215218
1.840631	0.214695
1.841875	0.214173
1.843119	0.213652
1.844363	0.213102
1.845607	0.212511
1.846851	0.211905
1.848095	0.211383
1.849339	0.210958
1.850582	0.210542
1.851826	0.210127
1.85307	0.209696
1.854314	0.209185
1.855558	0.208608
1.856802	0.207955
1.858046	0.207103
1.85929	0.20613
1.860534	0.205159
1.861777	0.204186
1.863021	0.203246
1.864265	0.202379
1.865509	0.201551
1.866753	0.200824
1.867997	0.200206
1.869241	0.199615
1.870485	0.19905
1.871729	0.198465
1.872972	0.19801
1.874216	0.197947
1.87546	0.197924
1.876704	0.197897
1.877948	0.197865
1.879192	0.197833
1.880436	0.197801
1.88168	0.197748
1.882923	0.197562
1.884167	0.197178
1.885411	0.196678
1.886655	0.195847
1.887899	0.194894
1.889143	0.193944
1.890387	0.192992
1.891631	0.192052
1.892874	0.191143
1.894118	0.190241
1.895362	0.189534
1.896606	0.189307
1.89785	0.189081
1.899094	0.188855
1.900338	0.188676
1.901582	0.188663
1.902826	0.188767
1.904069	0.188883
1.905313	0.189046
1.906557	0.189251
1.907801	0.189458
1.909045	0.189664
1.910289	0.189821
1.911533	0.189852
1.912777	0.189868
1.914021	0.189611
1.915264	0.188662
1.916508	0.187715
1.917752	0.186768
1.918996	0.185864
1.92024	0.185143
1.921484	0.184595
1.922728	0.184063
1.923972	0.183545
1.925215	0.182932
1.926459	0.182295
1.927703	0.181659
1.928947	0.181005
1.930191	0.180159
1.931435	0.179311
1.932679	0.178495
1.933923	0.177965
1.935166	0.177559
1.93641	0.177149
1.937654	0.17674
1.938898	0.176337
1.940142	0.175938
1.941386	0.175541
1.94263	0.175112
1.943874	0.174349
1.945118	0.173584
1.946361	0.172817
1.947605	0.172087
1.948849	0.171733
1.950093	0.171537
1.951337	0.171323
1.952581	0.170893
1.953825	0.170178
1.955069	0.169465
1.956313	0.16875
1.957556	0.167982
1.9588	0.166585
1.960044	0.165195
1.961288	0.163807
1.962532	0.162402
1.963776	0.160996
1.96502	0.159592
1.966264	0.158175
1.967507	0.156726
1.968751	0.155225
1.969995	0.153719
1.971239	0.152247
1.972483	0.151287
1.973727	0.150323
1.974971	0.149354
1.976215	0.148466
1.977458	0.148467
1.978702	0.148468
1.979946	0.148469
1.98119	0.14841
1.982434	0.148251
1.983678	0.14808
1.984922	0.14791
1.986166	0.147754
1.98741	0.14766
1.988653	0.147574
1.989897	0.147487
1.991141	0.147614
1.992385	0.14782
1.993629	0.148033
1.994873	0.148246
1.996117	0.148189
1.997361	0.147979
1.998605	0.147755
1.999848	0.1474
2.001092	0.146725
2.002336	0.146009
2.00358	0.145295
2.004824	0.144577
2.006068	0.144184
2.007312	0.143837
2.008556	0.143487
2.009799	0.142874
2.011043	0.142151
2.012287	0.141418
2.013531	0.140688
2.014775	0.140134
2.016019	0.139877
2.017263	0.139664
2.018507	0.139449
2.019751	0.139624
2.020994	0.139958
2.022238	0.140308
2.023482	0.140658
2.024726	0.141015
2.02597	0.141377
2.027214	0.141739
2.028458	0.141872
2.029701	0.141649
2.030946	0.14137
2.032189	0.141075
2.033433	0.14077
2.034677	0.140101
2.035921	0.139252
2.037165	0.138405
2.038409	0.137823
2.039653	0.137438
2.040896	0.137085
2.04214	0.136732
2.043384	0.136425
2.044628	0.136209
2.045872	0.136028
2.047116	0.135847
2.04836	0.135483
2.049604	0.134944
2.050848	0.134361
2.052091	0.133783
2.053335	0.133046
2.054579	0.132186
2.055823	0.131309
2.057067	0.130454
2.058311	0.129862
2.059555	0.1294
2.060799	0.128936
2.062042	0.128567
2.063286	0.128476
2.06453	0.128503
2.065774	0.128531
2.067018	0.12852
2.068262	0.128473
2.069506	0.128418
2.07075	0.128363
2.071994	0.128507
2.073237	0.128807
2.074481	0.129135
2.075725	0.129462
2.076969	0.129233
2.078213	0.128707
2.079457	0.128182
2.080701	0.127656
2.081945	0.126845
2.083189	0.125879
2.084432	0.124874
2.085676	0.124145
2.08692	0.123998
2.088164	0.124109
2.089408	0.124219
2.090652	0.124453
2.091896	0.125017
2.09314	0.125794
2.094383	0.12652
2.095627	0.126733
2.096871	0.126424
2.098115	0.126116
2.099359	0.125807
2.100603	0.125316
2.101847	0.124567
2.103091	0.123762
2.104335	0.123195
2.105578	0.123065
2.106822	0.123121
2.108066	0.123178
2.10931	0.123234
2.110554	0.123418
2.111798	0.123808
2.113042	0.124266
2.114286	0.124682
2.11553	0.125029
2.116773	0.125356
2.118017	0.125683
2.119261	0.125991
2.120505	0.126104
2.121749	0.126016
2.122993	0.125928
2.124237	0.125694
2.125481	0.125275
2.126724	0.124838
2.127968	0.1244
2.129212	0.123989
2.130456	0.12362
2.1317	0.123264
2.132944	0.122938
2.134188	0.122713
2.135432	0.122571
2.136675	0.122436
2.137919	0.122303
2.139163	0.122389
2.140407	0.123096
2.141651	0.123803
2.142895	0.124322
2.144139	0.124281
2.145383	0.124112
2.146626	0.123944
2.14787	0.123586
2.149114	0.122571
2.150358	0.121203
2.151602	0.119836
2.152846	0.1186
2.15409	0.11775
2.155334	0.116942
2.156578	0.116168
2.157821	0.11572
2.159065	116
2.160309	0.116279
2.161553	0.11653
2.162797	0.116602
2.164041	0.116367
2.165285	0.116132
2.166529	0.115766
2.167773	0.114928
2.169016	0.113834
2.17026	0.112737
2.171504	0.111649
2.172748	0.110665
2.173992	0.109905
2.175236	0.109145
2.17648	0.108407
2.177724	0.107748
2.178967	0.107116
2.180211	0.106485
2.181455	0.105841
2.182699	0.105152
2.183943	0.10443
2.185187	0.103708
2.186431	0.103063
2.187675	0.102661
2.188919	0.102296
2.190162	0.101953
2.191406	0.101636
2.19265	0.101646
2.193894	0.101696
2.195138	0.101742
2.196382	0.101721
2.197626	0.101561
2.19887	0.1014
2.200114	0.101231
2.201357	0.10089
2.202601	0.1002
2.203845	0.09951
2.205089	0.098864
2.206333	0.098887
2.207577	0.099073
2.208821	0.09926
2.210065	0.099467
2.211308	0.099978
2.212552	0.100567
2.213796	0.101154
2.21504	0.101716
2.216284	0.101796
2.217528	0.101822
2.218772	0.101848
2.220016	0.101862
2.22126	0.101805
2.222503	0.101747
2.223747	0.101695
2.224991	0.10176
2.226235	0.102218
2.227479	0.102675
2.228723	0.103132
2.229967	0.103618
2.23121	0.104145
2.232455	0.104672
2.233698	0.1052
2.234942	0.105679
2.236186	0.10587
2.23743	0.106061
2.238674	0.106246
2.239918	0.106304
2.241162	0.106279
2.242405	0.106254
2.243649	0.106232
2.244893	0.106248
2.246137	0.106307
2.247381	0.106373
2.248625	0.106467
2.249869	0.106812
2.251113	0.107199
2.252357	0.107586
2.2536	0.107973
2.254844	0.108037
2.256088	0.108007
2.257332	0.107971
2.258576	0.107654
2.25982	0.107001
2.261064	0.106302
2.262308	0.105599
2.263551	0.105032
2.264795	0.104805
2.266039	0.104634
2.267283	0.104462
2.268527	0.104228
2.269771	0.103968
2.271015	0.103706
2.272259	0.103442
2.273503	0.102909
2.274746	0.102256
2.27599	0.101591
2.277234	0.10089
2.278478	0.100144
2.279722	0.099394
2.280966	0.098643
2.28221	0.097899
2.283454	0.097219
2.284698	0.09655
2.285941	0.095883
2.287185	0.095495
2.288429	0.095159
2.289673	0.094825
2.290917	0.094491
2.292161	0.094133
2.293405	0.093735
2.294649	0.093328
2.295892	0.093148
2.297136	0.0931
2.29838	0.093072
2.299624	0.093043
2.300868	0.093014
2.302112	0.093069
2.303356	0.093226
2.3046	0.093368
2.305844	0.093079
2.307087	0.092571
2.308331	0.092064
2.309575	0.091556
2.310819	0.091029
2.312063	0.090301
2.313307	0.089472
2.314551	0.088879
2.315794	0.088512
2.317039	0.0882
2.318282	0.087887
2.319526	0.087575
2.32077	0.087476
2.322014	0.08771
2.323258	0.087973
2.324502	0.088052
2.325746	0.088055
2.326989	0.088058
2.328233	0.088061
2.329477	0.088064
2.330721	0.088113
2.331965	0.088201
2.333209	0.088198
2.334453	0.088112
2.335697	0.088011
2.336941	0.08791
2.338184	0.08781
2.339428	0.087736
2.340672	0.087705
2.341916	0.087703
2.34316	0.08782
2.344404	0.088004
2.345648	0.088189
2.346892	0.088373
2.348135	0.088556
2.349379	0.088541
2.350623	0.088404
2.351867	0.088195
2.353111	0.087872
2.354355	0.087527
2.355599	0.087182
2.356843	0.086837
2.358087	0.086378
2.35933	0.085722
2.360574	0.085002
2.361818	0.084263
2.363062	0.083505
2.364306	0.082746
2.36555	0.081987
2.366794	0.081259
2.368038	0.080835
2.369282	0.080771
2.370525	0.080718
2.371769	0.08072
2.373013	0.080778
2.374257	0.080836
2.375501	0.080895
2.376745	0.080801
2.377989	0.080434
2.379233	0.079976
2.380476	0.079509
2.38172	0.079024
2.382964	0.078533
2.384208	0.078038
2.385452	0.077603
2.386696	0.077339
2.38794	0.077196
2.389184	0.07706
2.390428	0.076955
2.391671	0.076883
2.392915	0.076811
2.394159	0.076739
2.395403	0.076731
2.396647	0.076831
2.397891	0.076955
2.399135	0.077057
2.400378	0.077109
2.401623	0.077131
2.402866	0.077152
2.40411	0.077167
2.405354	0.077128
2.406598	0.076952
2.407842	0.076776
2.409086	0.076519
2.41033	0.075982
2.411573	0.075414
2.412817	0.074845
2.414061	0.074312
2.415305	0.07391
2.416549	0.073538
2.417793	0.073175
2.419037	0.072858
2.420281	0.072589
2.421525	0.07232
2.422768	0.072052
2.424012	0.071793
2.425256	0.071561
2.4265	0.071329
2.427744	0.071121
2.428988	0.071016
2.430232	0.070994
2.431476	0.070971
2.432719	0.070943
2.433963	0.070873
2.435207	0.070727
2.436451	0.070568
2.437695	0.070307
2.438939	0.069865
2.440183	0.069421
2.441427	0.068978
2.442671	0.06854
2.443914	0.06812
2.445158	0.067711
2.446402	0.067298
2.447646	0.066865
2.44889	0.066421
2.450134	0.065976
2.451378	0.065528
2.452622	0.065056
2.453866	0.06454
2.455109	0.064031
2.456353	0.063548
2.457597	0.063111
2.458841	0.062632
2.460085	0.062141
2.461329	0.061651
2.462573	0.061214
2.463817	0.060826
2.46506	0.06044
2.466304	0.060147
2.467548	0.060052
2.468792	0.059957
2.470036	0.059862
2.47128	0.059777
2.472524	0.060036
2.473768	0.060332
2.475012	0.060615
2.476255	0.060507
2.477499	0.060355
2.478743	0.060203
2.479987	0.06005
2.481231	0.059855
2.482475	0.0596
2.483719	0.059346
[truncated: 18,106 more rows]

## Sheet: S2D Fig- pORF19KCTDCC ox
pORF19KCTDCC ox Superdex 200 Increase
ml (Elution volume)	mAU (UV 280nm)
-0.002485	0.001622
-0.00124	0.002826
0.000008	0.532564
0.001255	87.136436
0.002501	119.652382
0.003748	112.298187
0.004993	107.610863
0.006241	103.843277
0.007488	100.635086
0.008734	97.740623
0.009981	95.150604
0.011227	92.744743
0.012474	90.472763
0.013721	88.327576
0.014967	86.224609
0.016214	84.109184
0.01746	82.00679
0.018707	79.895409
0.019955	77.811821
0.0212	75.804359
0.022448	73.833427
0.023693	71.863808
0.02494	69.94133
0.026188	68.07283
0.027433	66.213264
0.028681	64.339134
0.029926	63.167274
0.031174	63.092564
0.032421	63.137886
0.033667	63.183361
0.034914	63.229076
0.03616	63.274811
0.037407	63.320526
0.038654	63.363491
0.0399	63.396919
0.041147	63.422424
0.042393	63.447346
0.04364	63.471073
0.044888	63.494843
0.046133	63.518513
0.04738	63.542248
0.048626	63.568565
0.049873	63.599895
0.051121	63.631886
0.052366	63.665195
0.053614	63.69891
0.054859	63.732655
0.056107	63.766357
0.057354	63.79892
0.058599	63.829136
0.059847	63.857445
0.061092	63.883739
0.06234	63.907303
0.063587	63.930981
0.064833	63.954792
0.06608	63.978447
0.067326	63.999779
0.068573	64.013641
0.06982	64.025917
0.071066	64.038757
0.072313	64.05201
0.073559	64.065178
0.074806	64.078453
0.076052	64.091599
0.077299	64.102936
0.078547	64.109268
0.079792	64.115395
0.081039	64.121323
0.082285	64.127388
0.083532	64.133469
0.08478	64.13958
0.086025	64.144592
0.087273	64.142517
0.088518	64.135773
0.089766	64.108788
0.091013	64.07959
0.092258	64.050446
0.093506	64.021271
0.094751	63.992054
0.095999	63.962952
0.097246	63.932926
0.098492	63.893902
0.099739	63.846943
0.100985	63.79982
0.102232	63.752735
0.103479	63.705555
0.104725	63.658867
0.105972	63.613434
0.107218	63.567997
0.108465	63.521687
0.109713	63.475243
0.110958	63.42926
0.112206	63.382736
0.113451	63.335949
0.114698	63.288383
0.115946	63.23893
0.117191	63.182083
0.118439	63.111473
0.119684	63.040886
0.120932	62.970261
0.122179	62.89946
0.123425	62.830246
0.124672	62.764233
0.125917	62.697163
0.127165	62.619656
0.128412	62.538601
0.129658	62.458202
0.130905	62.377335
0.132151	62.296734
0.133398	62.218689
0.134645	62.137547
0.135891	62.053616
0.137138	61.96545
0.138384	61.877544
0.139631	61.789257
0.140879	61.70134
0.142124	61.612843
0.143372	61.524837
0.144617	61.436871
0.145864	61.339718
0.147112	61.241459
0.148357	61.14378
0.149605	61.045666
0.15085	60.948616
0.152098	60.873661
0.153345	60.801083
0.154591	60.726578
0.155838	60.649216
0.157084	60.572189
0.158331	60.494728
0.159576	60.418186
0.160824	60.350262
0.162071	60.291275
0.163317	60.231598
0.164564	60.170406
0.16581	60.108334
0.167057	60.046383
0.168304	59.984737
0.16955	59.922932
0.170797	59.862564
0.172043	59.80209
0.17329	59.739956
0.174538	59.673325
0.175783	59.606964
0.177031	59.540398
0.178276	59.474564
0.179523	59.416264
0.180771	59.371826
0.182016	59.327148
0.183264	59.281025
0.184509	59.234806
0.185757	59.1894
0.187004	59.147469
0.18825	59.104305
0.189497	59.069477
0.190742	59.037663
0.19199	59.005363
0.193237	58.971737
0.194483	58.938046
0.19573	58.904396
0.196976	58.870804
0.198223	58.83939
0.199471	58.811844
0.200716	58.784607
0.201963	58.755039
0.203209	58.72538
0.204456	58.695503
0.205704	58.665703
0.206949	58.63591
0.208197	58.614559
0.209442	58.594582
0.21069	58.572826
0.211937	58.548012
0.213182	58.523014
0.21443	58.498009
0.215675	58.473045
0.216923	58.449898
0.21817	58.429554
0.219416	58.409424
0.220663	58.389496
0.221909	58.369797
0.223156	58.350094
0.224403	58.33046
0.225649	58.31073
0.226896	58.292912
0.228142	58.275635
0.229389	58.257927
0.230637	58.239136
0.231882	58.220337
0.23313	58.20142
0.234375	58.182682
0.235622	58.165051
0.23687	58.152401
0.238115	58.13979
0.239363	58.127171
0.240608	58.115662
0.241856	58.10323
0.243101	58.090298
0.244349	58.077274
0.245596	58.065628
0.246841	58.05442
0.248089	58.043251
0.249334	58.033802
0.250582	58.024872
0.251829	58.015991
0.253075	58.007126
0.254322	57.99897
0.255568	57.9921
0.256815	57.985401
0.258062	57.978802
0.259308	57.972534
0.260555	57.966339
0.261801	57.960148
0.263048	57.95396
0.264296	57.949703
0.265541	57.945992
0.266788	57.942318
0.268034	57.945637
0.269281	57.950836
0.270529	57.956154
0.271774	57.961445
0.273022	57.968533
0.274267	57.978519
0.275515	57.98896
0.276762	58.001049
0.278008	58.017361
0.279255	58.034283
0.2805	58.051094
0.281748	58.067959
0.282995	58.084515
0.284241	58.100864
0.285488	58.117245
0.286734	58.138054
0.287981	58.162437
0.289228	58.187145
0.290474	58.21188
0.291721	58.236794
0.292967	58.261696
0.294214	58.285286
0.295462	58.311386
0.296707	58.342262
0.297955	58.374607
0.2992	58.406914
0.300447	58.439213
0.301695	58.471775
0.30294	58.504318
0.304188	58.536877
0.305433	58.570663
0.306681	58.605225
0.307928	58.639828
0.309174	58.67429
0.310421	58.708889
0.311666	58.741741
0.312914	58.774105
0.314161	58.806393
0.315407	58.84367
0.316654	58.882751
0.3179	58.921711
0.319147	58.960892
0.320395	58.999882
0.32164	59.038563
0.322887	59.077248
0.324133	59.126541
0.32538	59.183918
0.326626	59.242615
0.327873	59.301723
0.329121	59.360733
0.330366	59.41357
0.331614	59.46384
0.332859	59.514877
0.334106	59.567722
0.335354	59.620869
0.336599	59.674152
0.337847	59.727585
0.339092	59.779305
0.34034	59.827057
0.341587	59.874001
0.342833	59.921623
0.34408	59.970329
0.345325	60.019249
0.346573	60.064812
0.34782	60.109695
0.349066	60.153973
0.350313	60.195702
0.351559	60.236454
0.352806	60.278809
0.354053	60.321899
0.355299	60.364899
0.356546	60.407925
0.357792	60.450096
0.359039	60.488873
0.360287	60.525745
0.361532	60.562328
0.36278	60.59866
0.364025	60.634682
0.365273	60.67075
0.36652	60.706856
0.367765	60.741848
0.369013	60.77618
0.370258	60.810501
0.371506	60.845753
0.372753	60.88155
0.373999	60.917297
0.375246	60.952972
0.376492	60.988892
0.377739	61.02037
0.378986	61.049286
0.380232	61.078556
0.381479	61.108612
0.382725	61.138817
0.383972	61.169132
0.38522	61.199432
0.386465	61.220104
0.387712	61.232025
0.388958	61.241913
0.390205	61.250973
0.391453	61.259396
0.392698	61.267693
0.393946	61.276016
0.395191	61.283443
0.396439	61.289097
0.397686	61.294109
0.398932	61.298321
0.400179	61.301285
0.401424	61.303905
0.402672	61.306683
0.403919	61.309525
0.405165	61.311729
0.406412	61.312904
0.407658	61.313538
0.408905	61.312851
0.410151	61.311031
0.411398	61.309204
0.412645	61.307373
0.413891	61.30529
0.415138	61.301937
0.416384	61.297634
0.417631	61.293869
0.418879	61.290745
0.420124	61.28775
0.421371	61.284752
0.422617	61.281761
0.423864	61.278988
0.425112	61.27663
0.426357	61.274509
0.427605	61.272526
0.42885	61.270622
0.430098	61.268719
0.431345	61.266815
0.43259	61.264839
0.433838	61.262051
0.435083	61.258648
0.436331	61.254959
0.437578	61.250732
0.438824	61.246265
0.440071	61.241802
0.441317	61.237358
0.442564	61.232586
0.443811	61.227139
0.445057	61.221329
0.446304	61.214947
0.44755	61.208149
0.448797	61.201332
0.450045	61.194515
0.45129	61.187675
0.452538	61.181694
0.453783	61.176735
0.45503	61.171841
0.456278	61.166561
0.457523	61.161224
0.458771	61.155888
0.460016	61.150539
0.461264	61.145603
0.462511	61.141769
0.463757	61.138638
0.465004	61.135677
0.466249	61.13287
0.467497	61.130054
0.468744	61.127243
0.46999	61.124538
0.471237	61.122959
0.472483	61.122746
0.47373	61.122364
0.474977	61.121586
0.476223	61.120586
0.47747	61.119583
0.478716	61.11858
0.479963	61.117126
0.481211	61.11496
0.482456	61.112644
0.483704	61.109379
0.484949	61.10479
0.486197	61.10006
0.487444	61.095306
0.488689	61.090508
0.489937	61.085625
0.491182	61.08065
0.49243	61.075897
0.493677	61.072163
0.494923	61.069447
0.49617	61.066723
0.497416	61.063999
0.498663	61.061481
0.499908	61.059494
0.501156	61.057819
0.502403	61.055943
0.503649	61.053741
0.504896	61.05154
0.506142	61.049419
0.507389	61.047401
0.508636	61.045559
0.509882	61.044357
0.511129	61.042889
0.512375	61.039871
0.513622	61.034698
0.51487	61.02951
0.516115	61.024361
0.517363	61.019207
0.518608	61.014122
0.519855	61.009068
0.521103	61.004383
0.522348	61.001064
0.523596	60.998058
0.524841	60.995068
0.526089	60.992046
0.527336	60.988873
0.528582	60.985512
0.529829	60.982079
0.531075	60.977814
0.532322	60.971653
0.533569	60.965477
0.534815	60.95932
0.536062	60.953274
0.537308	60.947617
0.538555	60.942249
0.539803	60.93689
0.541048	60.931641
0.542295	60.92646
0.543541	60.921265
0.544788	60.916077
0.546036	60.911465
0.547281	60.908566
0.548529	60.905815
0.549774	60.902889
0.551022	60.89959
0.552269	60.896278
0.553514	60.892967
0.554762	60.889462
0.556007	60.884987
0.557255	60.879353
0.558502	60.873539
0.559748	60.867168
0.560995	60.860485
0.562241	60.853378
0.563488	60.84597
0.564735	60.838604
0.565981	60.831726
0.567228	60.824829
0.568474	60.817745
0.569721	60.809044
0.570969	60.800362
0.572214	60.791733
0.573462	60.783199
0.574707	60.776104
0.575954	60.771404
0.577202	60.766647
0.578447	60.761425
0.579695	60.755817
0.58094	60.750187
0.582188	60.744553
0.583433	60.738708
0.584681	60.73135
0.585928	60.723652
0.587173	60.715847
0.588421	60.707741
0.589666	60.699615
0.590914	60.691429
0.592161	60.683304
0.593407	60.675896
0.594654	60.670532
0.5959	60.664936
0.597147	60.658211
0.598394	60.651318
0.59964	60.644417
0.600887	60.637493
0.602133	60.630573
0.60338	60.623543
0.604628	60.616428
0.605873	60.609196
0.607121	60.601727
0.608366	60.594284
0.609613	60.586834
0.610861	60.579391
0.612106	60.572205
0.613354	60.565666
0.614599	60.55954
0.615847	60.552475
0.617094	60.545155
0.61834	60.53783
0.619587	60.53051
0.620832	60.523232
0.62208	60.516701
0.623327	60.51115
0.624573	60.505238
0.62582	60.496979
0.627066	60.488731
0.628313	60.480476
0.62956	60.472237
0.630806	60.464096
0.632053	60.457603
0.633299	60.451183
0.634546	60.445072
0.635794	60.439251
0.637039	60.433464
0.638287	60.42765
0.639532	60.421875
0.640779	60.416542
0.642027	60.411659
0.643272	60.406891
0.64452	60.402412
0.645765	60.397995
0.647013	60.393578
0.64826	60.389137
0.649506	60.3848
0.650753	60.380791
0.651999	60.376743
0.653246	60.372585
0.654493	60.36832
0.655739	60.364067
0.656986	60.359818
0.658232	60.35569
0.659479	60.35273
0.660727	60.350063
0.661972	60.347397
0.663219	60.344742
0.664465	60.342094
0.665712	60.339443
0.666958	60.336971
0.668205	60.334675
0.669453	60.332375
0.670698	60.330086
0.671946	60.327682
0.673191	60.32481
0.674438	60.321918
0.675686	60.319004
0.676931	60.316128
0.678179	60.313538
0.679424	60.311089
0.680672	60.308651
0.681919	60.303894
0.683165	60.298038
0.684412	60.292137
0.685658	60.286255
0.686905	60.280617
0.688152	60.277325
0.689398	60.274155
0.690645	60.270958
0.691891	60.268494
0.693138	60.266106
0.694386	60.263733
0.695631	60.261349
0.696878	60.258621
0.698124	60.255604
0.699371	60.252525
0.700619	60.248875
0.701864	60.244373
0.703112	60.239868
0.704357	60.235336
0.705605	60.230778
0.706852	60.225826
0.708097	60.22086
0.709345	60.215885
0.71059	60.210503
0.711838	60.205006
0.713085	60.199516
0.714331	60.194019
0.715578	60.188648
0.716824	60.183395
0.718071	60.178143
0.719318	60.173092
0.720564	60.169056
0.721811	60.164833
0.723057	60.160355
0.724304	60.155827
0.725552	60.151306
0.726797	60.146805
0.728045	60.1423
0.72929	60.137238
0.730537	60.131531
0.731785	60.12574
0.73303	60.119938
0.734278	60.114239
0.735523	60.108986
0.736771	60.103783
0.738018	60.098553
0.739264	60.093296
0.740511	60.088039
0.741756	60.08279
0.743004	60.077496
0.744251	60.074375
0.745497	60.072449
0.746744	60.070641
0.74799	60.067608
0.749237	60.064243
0.750483	60.060871
0.75173	60.057537
0.752977	60.054119
0.754223	60.050087
0.75547	60.045948
0.756716	60.041752
0.757963	60.037582
0.759211	60.033413
0.760456	60.029232
0.761703	60.025066
0.762949	60.021408
0.764196	60.018627
0.765444	60.01601
0.766689	60.014069
0.767937	60.012207
0.769182	60.010349
0.77043	60.008488
0.771677	60.006618
0.772923	60.005177
0.77417	60.003979
0.775415	60.002476
0.776663	60.000679
0.77791	59.998814
0.779156	59.996948
0.780403	59.995083
0.781649	59.993103
0.782896	59.990643
0.784143	59.987896
0.785389	59.983929
0.786636	59.979561
0.787882	59.975201
0.789129	59.970829
0.790377	59.966454
0.791622	59.962574
0.79287	59.959335
0.794115	59.957245
0.795362	59.956135
0.79661	59.955235
0.797855	59.954334
0.799103	59.95343
0.800348	59.952538
0.801596	59.951675
0.802843	59.950832
0.804089	59.948608
0.805336	59.94582
0.806581	59.942966
0.807829	59.940136
0.809076	59.937294
0.810322	59.935501
0.811569	59.934177
0.812815	59.933132
0.814062	59.93272
0.81531	59.932518
0.816555	59.932308
0.817802	59.932098
0.819048	59.931889
0.820295	59.931679
0.821543	59.931465
0.822788	59.931026
0.824036	59.93045
0.825281	59.929859
0.826529	59.929295
0.827776	59.928699
0.829021	59.927628
0.830269	59.926201
0.831514	59.924397
0.832762	59.921425
0.834007	59.917793
0.835255	59.914162
0.836502	59.910553
0.837748	59.90712
0.838995	59.903934
0.84024	59.900856
0.841488	59.897991
0.842735	59.895325
0.843981	59.892685
0.845228	59.890034
0.846474	59.887497
0.847721	59.885956
0.848969	59.885071
0.850214	59.884293
0.851461	59.88385
0.852707	59.883583
0.853954	59.883312
0.855202	59.883045
0.856447	59.881973
0.857695	59.879864
0.85894	59.87743
0.860188	59.87508
0.861435	59.872803
0.86268	59.870537
0.863928	59.868263
0.865173	59.865993
0.866421	59.864845
0.867668	59.864513
0.868914	59.863686
0.870161	59.862125
0.871407	59.86034
0.872654	59.858555
0.873901	59.85677
0.875147	59.854778
0.876394	59.852184
0.87764	59.84922
0.878887	59.845448
0.880135	59.841515
0.88138	59.837643
0.882627	59.833561
0.883873	59.82935
0.88512	59.825272
0.886368	59.821388
0.887613	59.817638
0.888861	59.814018
0.890106	59.810455
0.891354	59.806896
0.892601	59.803341
0.893847	59.800098
0.895094	59.797939
0.896339	59.796635
0.897587	59.795605
0.898834	59.794807
0.90008	59.794014
0.901327	59.793217
0.902573	59.792419
0.90382	59.791428
0.905067	59.790211
0.906313	59.788326
0.90756	59.78548
0.908806	59.782368
0.910053	59.779232
0.911301	59.776085
0.912546	59.772854
0.913794	59.769283
0.915039	59.765736
0.916286	59.762897
0.917532	59.760502
0.918779	59.758106
0.920027	59.755707
0.921272	59.753307
0.92252	59.750809
0.923765	59.74823
0.925013	59.745457
0.92626	59.742516
0.927505	59.739559
0.928753	59.736595
0.929998	59.733639
0.931246	59.731197
0.932493	59.729519
0.933739	59.727936
0.934986	59.725906
0.936232	59.723438
0.937479	59.720913
0.938726	59.71838
0.939972	59.715916
0.941219	59.714001
0.942465	59.712837
0.943712	59.711777
0.94496	59.710991
0.946205	59.710377
0.947453	59.709766
0.948698	59.709148
0.949945	59.708469
0.951193	59.707642
0.952438	59.706749
0.953686	59.705803
0.954931	59.704769
0.956179	59.703735
0.957426	59.702702
0.958672	59.701626
0.959919	59.700294
0.961164	59.6987
0.962412	59.697136
0.963659	59.695648
0.964905	59.694214
0.966152	59.692783
0.967398	59.691353
0.968645	59.690472
0.969893	59.690598
0.971138	59.691048
0.972385	59.69099
0.973631	59.69025
0.974878	59.68951
0.976126	59.68877
0.977371	59.687855
0.978619	59.686298
0.979864	59.684216
0.981112	59.682159
0.982359	59.680222
0.983604	59.678413
0.984852	59.676605
0.986097	59.674843
0.987345	59.673294
0.988592	59.671959
0.989838	59.67054
0.991085	59.669064
0.992331	59.667442
0.993578	59.665783
0.994825	59.664127
0.996071	59.662624
0.997318	59.661667
0.998564	59.661106
0.999811	59.660442
1.001057	59.659138
1.002304	59.656849
1.003551	59.65456
1.004797	59.652264
1.006044	59.635208
1.00729	59.516201
1.008537	59.475777
1.009785	59.445362
1.01103	59.416515
1.012278	59.39061
1.013523	59.36718
1.014771	59.346943
1.016018	59.3284
1.017263	59.311138
1.018511	59.29517
1.019756	59.279446
1.021004	59.263672
1.022251	59.247894
1.023497	59.232052
1.024744	59.215992
1.02599	59.200081
1.027237	59.184406
1.028484	59.169609
1.02973	59.154835
1.030977	59.14003
1.032223	59.125256
1.03347	59.110596
1.034718	59.096024
1.035963	59.081703
1.03721	59.068775
1.038456	59.057434
1.039703	59.04636
1.040951	59.036137
1.042196	59.025837
1.043444	59.016201
1.044689	59.006588
1.045937	58.997387
1.047184	58.991711
1.048429	58.986027
1.049677	58.980381
1.050922	58.974789
1.05217	58.97427
1.053417	58.977116
1.054663	58.979954
1.05591	58.982971
1.057156	58.986153
1.058403	58.989315
1.05965	58.992477
1.060896	58.996094
1.062143	59.002838
1.063389	59.00959
1.064636	59.016335
1.065884	59.022865
1.067129	59.02935
1.068377	59.035843
1.069622	59.042358
1.070869	59.0504
1.072117	59.059772
1.073362	59.069195
1.07461	59.078911
1.075855	59.089703
1.077103	59.100494
1.07835	59.11132
1.079596	59.122086
1.080843	59.132072
1.082088	59.141945
1.083336	59.151897
1.084581	59.162655
1.085829	59.173817
1.087076	59.184994
1.088322	59.196136
1.089569	59.206982
1.090815	59.216885
1.092062	59.226852
1.093309	59.23679
1.094555	59.246399
1.095802	59.256844
1.097048	59.267624
1.098295	59.278503
1.099543	59.288231
1.100788	59.296074
1.102036	59.303749
1.103281	59.311489
1.104528	59.319248
1.105776	59.327015
1.107021	59.334763
1.108269	59.342167
1.109514	59.346252
1.110762	59.350075
1.112009	59.35339
1.113255	59.35635
1.114502	59.359287
1.115747	59.362217
1.116995	59.365147
1.118242	59.367908
1.119488	59.370533
1.120735	59.373135
1.121981	59.37698
1.123228	59.381245
1.124475	59.385563
1.125721	59.38982
1.126968	59.3941
1.128214	59.398594
1.129461	59.403152
1.130709	59.407688
1.131954	59.412521
1.133202	59.417393
1.134447	59.422264
1.135695	59.427147
1.136942	59.431774
1.138187	59.435299
1.139435	59.438774
1.14068	59.442223
1.141928	59.445534
1.143175	59.448841
1.144421	59.452156
1.145668	59.455444
1.146914	59.457745
1.148161	59.459557
1.149408	59.461502
1.150654	59.463299
1.151901	59.464848
1.153147	59.466335
1.154394	59.467834
1.155642	59.469181
1.156887	59.469883
1.158134	59.470444
1.15938	59.471001
1.160627	59.471535
1.161875	59.472065
1.16312	59.472591
1.164368	59.473118
1.165613	59.473564
1.166861	59.473995
1.168108	59.474415
1.169353	59.475079
1.170601	59.475964
1.171846	59.476883
1.173094	59.477802
1.174339	59.479156
1.175587	59.480885
1.176834	59.482666
1.17808	59.484322
1.179327	59.484707
1.180573	59.484844
1.18182	59.484974
1.183067	59.485107
1.184313	59.484127
1.18556	59.482651
1.186806	59.481113
1.188053	59.480019
1.189301	59.479305
1.190546	59.478642
1.191793	59.477982
1.193039	59.477318
1.194286	59.476395
1.195534	59.475395
1.196779	59.474396
1.198027	59.472775
1.199272	59.471054
1.20052	59.46946
1.201767	59.467873
1.203012	59.466217
1.20426	59.464634
1.205505	59.463093
1.206753	59.461704
1208	59.460457
1.209246	59.459232
1.210493	59.458012
1.211739	59.456795
1.212986	59.455753
1.214233	59.45496
1.215479	59.454185
1.216726	59.453247
1.217972	59.452263
1.219219	59.451271
1.220467	59.450279
1.221712	59.449287
1.22296	59.448322
1.224205	59.447365
1.225452	59.446854
1.2267	59.446632
1.227945	59.446457
1.229193	59.446281
1.230438	59.446106
1.231686	59.445717
1.232933	59.445103
1.234179	59.444466
1.235426	59.444111
1.236671	59.443874
1.237919	59.443638
1.239166	59.443401
1.240412	59.443275
1.241659	59.444202
1.242905	59.445621
1.244152	59.447021
1.245399	59.448399
1.246645	59.449772
1.247892	59.451149
1.249138	59.452518
1.250385	59.453537
1.251633	59.454151
1.252878	59.454708
1.254126	59.455734
1.255371	59.457047
1.256618	59.458439
1.257864	59.45985
1.259111	59.461269
1.260359	59.463055
1.261604	59.465187
1.262852	59.468021
1.264097	59.471806
1.265345	59.475891
1.266592	59.47998
1.267838	59.484058
1.269085	59.488022
1.27033	59.491829
1.271578	59.495796
1.272825	59.50024
1.274071	59.504948
1.275318	59.509678
1.276564	59.514397
1.277811	59.519165
1.279058	59.524071
1.280304	59.529049
1.281551	59.53476
1.282797	59.541138
1.284044	59.547577
1.285292	59.554035
1.286537	59.560486
1.287785	59.566589
1.28903	59.572315
1.290277	59.577873
1.291525	59.582932
1.29277	59.58765
1.294018	59.592365
1.295263	59.597069
1.296511	59.601768
1.297758	59.606228
1.299004	59.6105
1.300251	59.615185
1.301497	59.620285
1.302744	59.625462
1.303991	59.630646
1.305237	59.635815
1.306484	59.640869
1.30773	59.645668
1.308977	59.650597
1.310225	59.656013
1.31147	59.661575
1.312717	59.667152
1.313963	59.672718
1.31521	59.678268
1.316458	59.683422
1.317703	59.688087
1.318951	59.692596
1.320196	59.696857
1.321444	59.701099
1.322691	59.705349
1.323936	59.709587
1.325184	59.713253
1.326429	59.715885
1.327677	59.718464
1.328924	59.721699
1.33017	59.725323
1.331417	59.728931
1.332663	59.732536
1.33391	59.735989
1.335157	59.738972
1.336403	59.74155
1.33765	59.743759
1.338896	59.745594
1.340143	59.747437
1.341389	59.749264
1.342636	59.751095
1.343884	59.752296
1.345129	59.752747
1.346376	59.753613
1.347622	59.755196
1.348869	59757
1.350117	59.758797
1.351362	59.76059
1.35261	59.762486
1.353855	59.764858
1.355103	59.767536
1.35635	59.769501
1.357595	59.770851
1.358843	59.772202
1.360088	59.773487
1.361336	59.774723
1.362583	59.775761
1.363829	59.776329
1.365076	59.776985
1.366322	59.778248
1.367569	59.779903
1.368816	59.781563
1.370062	59.783222
1.371309	59.78484
1.372555	59.786285
1.373802	59.787594
1.37505	59.788334
1.376295	59.787766
1.377542	59.786743
1.378788	59.785725
1.380035	59.784706
1.381283	59.783825
1.382528	59.783199
1.383776	59.782547
1.385021	59.781715
1.386269	59.780746
1.387516	59.779778
1.388762	59.778805
1.390009	59.777588
1.391254	59.775715
1.392502	59.773445
1.393749	59.771374
1.394995	59.7696
1.396242	59.767818
1.397488	59.766041
1.398735	59.76432
1.399982	59.762974
1.401228	59.762028
1.402475	59.76086
1.403721	59.759201
1.404968	59.757305
1.406216	59.755413
1.407461	59.753521
1.408709	59.751225
1.409954	59.748169
1.411201	59.744831
1.412449	59.741405
1.413694	59.738056
1.414942	59.734856
1.416187	59.731449
1.417435	59.727951
1.418682	59.724846
1.419928	59.722717
1.421175	59.720535
1.422421	59.718163
1.423668	59.715584
1.424913	59.713009
1.426161	59.710438
1.427408	59.70771
1.428654	59.70438
1.429901	59.700596
1.431147	59.696899
1.432394	59.693424
1.433641	59.689949
1.434887	59.686485
1.436134	59.683002
1.43738	59.679958
1.438627	59.678303
1.439875	59.677311
1.44112	59.676983
1.442368	59.677303
1.443613	59.677624
1.44486	59.677952
1.446108	59.678322
1.447353	59.678856
1.448601	59.679546
1.449846	59.680038
1.451094	59.680042
1.452341	59.680042
1.453587	59.680046
1.454834	59.680035
1.456079	59.679844
1.457327	59.679333
1.458574	59.678711
1.45982	59.67778
1.461067	59.676739
1.462313	59.675705
1.46356	59.67466
1.464808	59.673801
1.466053	59.673454
1.4673	59.673378
1.468546	59.673401
1.469793	59.673782
1.471041	59.674168
1.472286	59.674557
1.473534	59.67495
1.474779	59.675404
1.476027	59.676006
1.477274	59.676514
1.478519	59.676476
1.479767	59.67622
1.481012	59.675964
1.48226	59.675709
1.483507	59.675476
1.484753	59.675438
1486	59.675659
1.487246	59.676155
1.488493	59.677097
1.48974	59.678043
1.490986	59.678982
1.492233	59.679932
1.493479	59.68082
1.494726	59.681446
1.495974	59.681927
1.497219	59.681648
1.498466	59.681187
1.499712	59.680729
1.500959	59.680271
1.502207	59.67971
1.503452	59.678513
1.5047	59.676655
1.505945	59.675236
1.507193	59.674168
1.508438	59.6731
1.509686	59.672028
1.510933	59.670959
1.512178	59.670017
1.513426	59.66964
1.514671	59.668983
1.515919	59.667122
1.517166	59.664986
1.518412	59.662842
1.519659	59.660728
1.520905	59.658798
1.522152	59.657192
1.523399	59.655605
1.524645	59.654896
1.525892	59.655029
1.527138	59.655163
1.528385	59.6553
1.529633	59.655434
1.530878	59.655506
1.532125	59.655159
1.533371	59.654736
1.534618	59.652439
1.535866	59.650135
1.537111	59.647835
1.538359	59.645538
1.539604	59.643265
1.540852	59.641579
1.542099	59.640194
1.543344	59.639961
1.544592	59.640472
1.545837	59.640976
1.547085	59.641483
1.548332	59.641979
1.549578	59.642223
1.550825	59.641953
1.552071	59.641235
1.553318	59.639091
1.554565	59.636948
1.555811	59.6348
1.557058	59.632633
1.558304	59.630505
1.559551	59.629204
1.560799	59.62812
1.562044	59.626884
1.563292	59.625626
1.564537	59.624367
1.565784	59.623108
1.567032	59.621834
1.568277	59.62014
1.569525	59.618034
1.57077	59.616329
1.572018	59.61544
1.573265	59.614571
1.574511	59.613785
1.575758	59.612942
1.577003	59.612057
1.578251	59.612389
1.579498	59.613209
1.580744	59.613297
1.581991	59.613167
1.583237	59.613029
1.584484	59.612888
1.585732	59.612747
1.586977	59.611843
1.588224	59.610065
1.58947	59.608112
1.590717	59.606014
1.591963	59.603889
1.59321	59.601784
1.594458	59.599667
1.595703	59.597538
1.596951	59.597153
1.598196	59.596992
1.599443	59.596371
1.600691	59.595577
1.601936	59.594765
1.603184	59.593952
1.604429	59.593143
1.605677	59.59127
1.606924	59.588604
1.60817	59.586113
1.609417	59.584335
1.610662	59.582623
1.61191	59.580894
1.613157	59.579182
1.614403	59.577816
1.61565	59.577873
1.616896	59.578075
1.618143	59.577839
1.61939	59.57745
1.620636	59.577057
1.621883	59.57666
1.623129	59.576263
1.624376	59.576012
1.625624	59.57579
1.626869	59.575085
1.628117	59.573963
1.629362	59.572697
1.63061	59.571381
1.631857	59.570065
1.633102	59.56847
1.63435	59.566132
1.635595	59.56374
1.636843	59.562729
1.63809	59.562134
1.639336	59.561543
1.640583	59.560947
1.641829	59.560356
1.643076	59.560467
1.644323	59.56086
1.645569	59.560619
1.646816	59.559895
1.648062	59.55909
1.649309	59.558285
1.650557	59.557476
1.651802	59.55674
1.653049	59.556133
1.654295	59.555557
1.655542	59.554966
1.65679	59.554371
1.658035	59.553772
1.659283	59.553177
1.660528	59.55257
1.661776	59.552406
1.663023	59.552441
1.664268	59.55283
1.665516	59.553326
1.666761	59.553829
1.668009	59.554329
1.669256	59.554832
1.670502	59.555077
1.671749	59.554649
1.672995	59.554165
1.674242	59.553745
1.675488	59.553329
1.676735	59.552917
1.677982	59.552505
1.679228	59.552097
1.680475	59.552086
1.681721	59.552227
1.682968	59.551868
1.684216	59.55125
1.685461	59.550632
1.686708	59.550014
1.687954	59.5494
1.689201	59.549149
1.690449	59.54945
1.691694	59.549801
1.692942	59.549892
1.694187	59.549896
1.695435	59.549896
1.696682	59.549896
1.697927	59.549767
1.699175	59.54837
1.70042	59.546429
1.701668	59.544678
1.702915	59.543171
1.704161	59.541737
1.705408	59.540295
1.706654	59.538853
1.707901	59.538006
1.709148	59.537682
1.710394	59.537498
1.711641	59.537647
1.712887	59.537922
1.714134	59.538204
1.715382	59.538483
1.716627	59.538765
1.717875	59.539063
1.71912	59.539356
1.720367	59.539116
1.721615	59.538113
1.72286	59.536903
1.724108	59.535694
1.725353	59.534481
1.726601	59.532978
1.727848	59.53133
1.729094	59.529671
1.730341	59.528255
1.731586	59.526924
1.732834	59.525608
1.734081	59.524384
1.735327	59.523117
1.736574	59.521721
1.73782	59.52026
1.739067	59.518482
1.740314	59.516247
1.74156	59.513836
1.742807	59.511425
1.744053	59.509018
1.7453	59.507069
1.746548	59.505463
1.747793	59.503864
1.749041	59.50407
1.750286	59.505611
1.751534	59.507156
1.752781	59.508709
1.754026	59.510361
1.755274	59.512264
1.756519	59.514278
1.757767	59.516102
1.759014	59.5177
1.76026	59.51923
1.761507	59.520767
1.762753	59.522297
1764	59.523655
1.765245	59.524765
1.766493	59.525528
1.76774	59.525032
1.768986	59.523819
1.770233	59.522602
1.771479	59.521389
1.772726	59.520145
1.773973	59.518604
1.775219	59.516895
1.776466	59.515575
1.777712	59.514603
1.778959	59.513691
1.780207	59.512775
1.781452	59.511868
1.7827	59.511425
1.783945	59.511738
1.785192	59.512321
1.78644	59.512798
1.787685	59.513184
1.788933	59.513573
1.790178	59.513985
1.791426	59.514404
1.792673	59.514679
1.793919	59.514767
1.795166	59.514957
1.796412	59.515419
1.797659	59.516064
1.798906	59.516712
1.800152	59.517361
1.801399	59.518269
1.802645	59.519657
1.803892	59.521252
1.80514	59.522644
1.806385	59.5238
1.807632	59.52496
1.808878	59.526119
1.810125	59.527275
1.811373	59.526951
1.812618	59.524956
1.813866	59.52319
1.815111	59.521927
1.816359	59.520916
1.817606	59.519909
1.818851	59.518902
1.820099	59.518055
1.821344	59.51746
1.822592	59.516937
1.823839	59.516281
1.825085	59.515469
1.826332	59.514633
1.827578	59.513802
1.828825	59.513195
1.830072	59.51371
1.831318	59.515125
1.832565	59.516491
1.833811	59.517345
1.835058	59.517757
1.836306	59.518169
1.837551	59.518585
1.838799	59.518673
1.840044	59.518375
1.841291	59.518021
1.842539	59.51796
1.843784	59.518539
1.845032	59.519264
1.846277	59.519985
1.847525	59.520718
1.84877	59.521515
1.850018	59.522423
1.851265	59.523243
1.85251	59.523575
1.853758	59.523293
1.855003	59.523014
1.856251	59.522732
1.857498	59.522369
1.858744	59.521751
1.859991	59.520912
1.861237	59.51992
1.862484	59.518585
1.863731	59.517136
1.864977	59.51569
1.866224	59.514236
1.86747	59.512955
1.868717	59.511944
1.869965	59.511047
1.87121	59.51054
1.872458	59.51033
1.873703	59.51012
1.87495	59.509914
1.876198	59.50951
1.877443	59.508617
1.878691	59.507423
1.879936	59.506336
1.881184	59.505402
1.882431	59.504467
1.883677	59.503536
1.884924	59.502602
1.886169	59.501781
1.887417	59.501141
1.888664	59.500416
1.88991	59.499317
1.891157	59.497879
1.892403	59.496452
1.89365	59.495083
1.894897	59.493801
1.896143	59.492741
1.89739	59.492306
1.898636	59.491905
1.899883	59.491623
1.901131	59.491383
1.902376	59.491146
1.903624	59.49091
1.904869	59.490459
1.906116	59.489277
1.907364	59.488014
1.908609	59.487236
1.909857	59.487099
1.911102	59.486965
1.91235	59.486828
1.913597	59.486752
1.914843	59.487091
1.91609	59.488144
1.917336	59.48896
1.918583	59.489117
1.91983	59.489277
1.921076	59.489437
1.922323	59.489597
1.923569	59.489872
1.924816	59.490509
1.926064	59.491169
1.927309	59.491444
1.928556	59.49152
1.929802	59.491596
1.931049	59.491673
1.932295	59.491657
1.933542	59.49128
1.93479	59.490635
1.936035	59.49054
1.937283	59.491295
1.938528	59.49205
1.939775	59.492802
1.941023	59.493557
1.942268	59.494236
1.943516	59.494728
1.944761	59.494904
1.946009	59.494247
1.947256	59.493443
1.948502	59.492683
1.949749	59.491852
1.950994	59.491035
1.952242	59.490505
1.953489	59.490486
1.954735	59.490791
1.955982	59.492321
1.957228	59.493855
1.958475	59.495388
1.959723	59.496914
1.960968	59.498421
1.962215	59.499802
1.963461	59.501106
1.964708	59.502216
1.965956	59.503284
1.967201	59.504349
1.968449	59.505417
1.969694	59.506428
1.970942	59507
1.972189	59.506836
1.973434	59.506413
1.974682	59.505085
1.975927	59.503761
1.977175	59.502441
1.978422	59.501129
1.979668	59.499943
1.980915	59.499504
1.982161	59.499004
1.983408	59.498032
1.984655	59.496948
1.985901	59.495865
1.987148	59.494766
1.988394	59.493717
1.989641	59.493073
1.990889	59.49271
1.992134	59.49276
1.993382	59.493515
1.994627	59.494278
1.995874	59.495033
1.997122	59.495758
1.998367	59.496067
1.999615	59.49535
2.00086	59.49464
2.002108	59.493385
2.003355	59.49184
2.004601	59.490273
2.005848	59.488705
2.007093	59.487141
2.008341	59.486595
2.009588	59.486362
2.010834	59.48616
2.012081	59.486057
2.013327	59.485962
2.014574	59.485859
2.01582	59.48576
2.017067	59.485508
2.018314	59.483894
2.01956	59.482227
2.020807	59.481071
2.022053	59.480061
2.0233	59.479046
2.024548	59.478046
2.025793	59.477036
2.02704	59.476238
2.028286	59.475498
2.029533	59.474724
2.030781	59.4739
2.032026	59.473095
2.033274	59.472279
2.034519	59.47147
2.035767	59.470772
2.037014	59.471127
2.03826	59.471729
2.039507	59.473297
2.040752	59.47488
2042	59.47646
2.043247	59.478031
2.044493	59.47961
2.04574	59.481705
2.046986	59.48394
2.048233	59.486061
2.04948	59.48814
2.050726	59.490215
2.051973	59.492294
2.053219	59.49435
2.054466	59.495907
2.055714	59.496834
2.056959	59.497746
2.058207	59.498013
2.059452	59.498085
2.060699	59.498146
2.061947	59.498207
2.063192	59.498264
2.06444	59.498901
2.065685	59.499779
2.066933	59.500484
2.06818	59.500862
2.069426	59.501186
2.070673	59.501511
2.071918	59.501839
2.073166	59.50214
2.074413	59.502354
2.075659	59.50256
2.076906	59.502312
2.078152	59.501945
2.079399	59.501575
2.080647	59.501194
2.081892	59.50082
2.083139	59.499989
2.084385	59.498966
2.085632	59.498192
2.08688	59.497623
2.088125	59.497078
2.089373	59.496529
2.090618	59.495987
2.091866	59.495472
2.093113	59.494999
2.094358	59.494781
2.095606	59.495174
2.096851	59.495598
2.098099	59.496025
2.099344	59.496452
2.100592	59.496647
2.101839	59.495903
2.103085	59.495121
2.104332	59.494019
2.105577	59.492775
2.106825	59.491535
2.108072	59.490414
2.109318	59.48922
2.110565	59.488056
2.111811	59.486942
2.113058	59.48558
2.114305	59.48373
2.115551	59.481777
2.116798	59.479816
2.118044	59.477848
2.119291	59.475891
2.120539	59.474537
2.121784	59.473415
2.123032	59.472958
2.124277	59.47274
2.125525	59.472542
2.126772	59.472351
2.128017	59.472157
2.129265	59.472145
2.13051	59.472458
2.131758	59.473095
2.133005	59.474041
2.134251	59.475052
2.135498	59.476063
2.136744	59.47707
2.137991	59.478077
2.139238	59.479511
2.140484	59.481087
2.141731	59.481846
2.142977	59.482327
2.144224	59.482784
2.145472	59.483242
2.146717	59.483696
2.147964	59.483913
2.14921	59.483917
2.150457	59.483913
2.151705	59.483936
2.15295	59.483971
2.154198	59.484001
2.155443	59.484032
2.156691	59.483837
2.157938	59.483074
2.159184	59.482208
2.160431	59.481503
2.161676	59.480885
2.162924	59.480236
2.164171	59.479561
2.165417	59.478889
2.166664	59.478436
2.16791	59.478191
2.169157	59.478161
2.170404	59.47847
2.17165	59.478901
2.172897	59.479332
2.174143	59.479763
2.17539	59.480431
2.176638	59.481567
2.177883	59.482861
2.179131	59.484516
2.180376	59.486385
2.181623	59.48827
2.182869	59.490162
2.184116	59.492046
2.185364	59.493359
2.186609	59.494362
2.187857	59.495087
2.189102	59.494698
2.19035	59.493877
2.191597	59.493057
2.192842	59.492233
2.19409	59.491184
2.195335	59.489826
2.196583	59.48838
2.19783	59.487564
2.199076	59.487392
2.200323	59.48737
2.201569	59.487347
2.202816	59.48732
2.204063	59.488052
2.205309	59.489124
2.206556	59.490234
2.207802	59.491856
2.209049	59.493649
2.210297	59.495445
2.211542	59.497234
2.21279	59.498997
2.214035	59.500618
2.215282	59.502205
2.21653	59.503422
2.217775	59.504047
2.219023	59.504452
2.220268	59.504856
2.221516	59.505257
2.222763	59.505573
2.224009	59.505802
2.225256	59.506016
2.226501	59.507053
2.227749	59.508778
2.228996	59.510563
2.230242	59.512341
2.231489	59.513977
2.232735	59.515282
2.233982	59.516434
2.235229	59.517147
2.236475	59.516552
2.237722	59.515274
2.238968	59514
2.240215	59.512718
2.241463	59.511116
2.242708	59.50927
2.243956	59.507393
2.245201	59.50655
2.246449	59.506603
2.247696	59.506821
2.248941	59.507038
2.250189	59.507477
2.251434	59.508938
2.252682	59.510944
2.253929	59.512852
2.255175	59.514252
2.256422	59.5154
2.257668	59.516548
2.258915	59.517689
2.260162	59.518299
2.261408	59.51823
2.262655	59.517952
2.263901	59.517521
2.265148	59.516937
2.266394	59.516323
2.267641	59.515755
2.268888	59.515182
2.270134	59.514259
2.271381	59.512951
2.272627	59.511608
2.273874	59.510147
2.275122	59.508602
2.276367	59.50705
2.277615	59.505497
2.27886	59.50433
2.280107	59.503834
2.281355	59.503613
2.2826	59.503559
2.283848	59.503685
2.285093	59.503811
2.286341	59.503937
2.287588	59.504063
2.288834	59.503494
2.290081	59.502132
2.291327	59.500584
2.292574	59.498844
2.293821	59.497032
2.295067	59.49522
2.296314	59.493408
2.29756	59.49197
2.298807	59.49173
2.300055	59.492344
2.3013	59.492432
2.302547	59.491951
2.303793	59.49147
2.30504	59.49099
2.306288	59.490505
2.307533	59.48925
2.308781	59.486893
2.310026	59.484207
2.311274	59.481209
2.312521	59.478001
2.313766	59.474796
2.315014	59.471588
2.316259	59.468479
2.317507	59.465782
2.318754	59.463448
2.32	59.461853
2.321247	59.461449
2.322493	59.461586
2.32374	59.461735
2.324987	59.461884
2.326233	59.462109
2.32748	59.462528
2.328726	59.46302
2.329973	59.46352
2.331221	59.464031
2.332466	59.464542
2.333714	59.465054
2.334959	59.465588
2.336206	59.466225
2.337454	59.46698
2.338699	59.467697
2.339947	59.468319
2.341192	59.468918
2.34244	59.469521
2.343687	59.470123
2.344933	59.470612
2.34618	59.470867
2.347425	59.471088
2.348673	59.471176
2.34992	59.471161
2.351166	59.471146
2.352413	59.471127
2.353659	59.471184
2.354906	59.471439
2.356152	59.47179
2.357399	59.472008
2.358646	59.471954
2.359892	59.471905
2.361139	59.471859
2.362385	59.471809
2.363632	59.472141
2.36488	59.473198
2.366125	59.474251
2.367373	59.475307
2.368618	59.476353
2.369865	59.477398
2.371113	59.478447
2.372358	59.479591
2.373606	59.48098
2.374851	59.482513
2.376099	59.484306
2.377346	59.487137
2.378592	59.490059
2.379839	59.493008
2.381084	59.495941
2.382332	59.498592
2.383579	59.49984
2.384825	59.500271
2.386072	59.50061
2.387318	59.500866
2.388565	59.501125
2.389812	59.501381
2.391058	59.501637
2.392305	59.501888
2.393551	59.502125
2.394798	59.501919
2.396046	59.50008
2.397291	59.498249
2.398539	59.49641
2.399784	59.494583
2.401031	59.492775
2.402279	59.491074
2.403524	59.489605
2.404772	59.489071
2.406017	59.489262
2.407265	59.489452
2.408512	59.489643
2.409758	59.489861
2.411005	59.4902
2.412251	59.490685
2.413498	59.491341
2.414745	59.492271
2.415991	59.493198
2.417238	59.494125
2.418484	59.495052
2.419731	59.496094
2.420979	59.497425
2.422224	59.498344
2.423471	59.498199
2.424717	59.49794
2.425964	59.497681
2.427212	59.497433
2.428457	59.4972
2.429705	59.496956
2.43095	59.496758
2.432198	59.497101
2.433445	59.497913
2.43469	59.498737
2.435938	59.499554
2.437183	59.500359
2.438431	59.501045
2.439676	59.500713
2.440924	59.500004
2.442171	59.497364
2.443417	59.494717
2.444664	59.492077
2.44591	59.489433
2.447157	59.486797
2.448404	59.484268
2.44965	59.481949
2.450897	59.480637
2.452143	59.479923
2.45339	59.479206
2.454638	59.478489
2.455883	59.477779
2.45713	59.477356
2.458376	59.478706
2.459623	59.479992
2.460871	59.481075
2.462116	59.48217
2.463364	59.483253
2.464609	59.484333
2.465857	59.485279
2.467104	59.485283
2.468349	59.484535
2.469597	59.484001
2.470842	59.48365
2.47209	59.483303
2.473337	59.482956
2.474583	59.482594
2.47583	59.482082
2.477076	59.481266
2.478323	59.48024
2.47957	59.478199
2.480816	59.476025
2.482063	59.473988
2.483309	59.471741
2.484556	59.469456
2.485804	59.468582
2.487049	59.46788
[truncated: 18,064 more rows]
